# Supplementary material for: Bicontinuous RuO2 nanoreactors for acidic water oxidation
Source: Nat Commun. 2024 May 9;15:3928. doi: 10.1038/s41467-024-48372-4 (PMC11082236; doi:10.1038/s41467-024-48372-4)
Supplement: Supplementary file 9 — Source Data [file 41467_2024_48372_MOESM9_ESM.xlsx]

## Sheet: Figure 1
Figure 1c	MD-RuO2-BN		Figure 1e	MD-RuO2-BN		Figure 1e	C-RuO2		Figure 1f	MD-RuO2-BN				Figure 1f	C-RuO2				Figure 1f	MD-RuO2-BN		Figure 1f	C-RuO2
Energy loss (eV)	Intensity (a.u)		2θ (degree)	Intensity (a.u)		2θ (degree)	Intensity (a.u)		Relative pressure (p/p°)	Quantity adsorbed (cm3 g-1)	Relative pressure (p/p°)	Quantity adsorbed (cm3 g-1)		Relative pressure (p/p°)	Quantity adsorbed (cm3 g-1)	Relative pressure (p/p°)	Quantity adsorbed (cm3 g-1)		Pore size (nm)	dV/dD (cm3 g-1 nm-1)		Pore size (nm)	dV/dD (cm3 g-1 nm-1)
547.25	4496.8		20	92.2		20	144.5		0.01111	10.987	0.98452	86.0047		0.0114	2.60717	0.98371	35.3799		97.6297	0.0002171		99.6532	0.0001006
547.5	4495.23		20.01	85.3		20.01	151.3		0.0201	12.0507	0.95922	80.2559		0.02002	2.8412	0.96008	33.7421		70.4508	0.000282993		71.6183	0.000155405
547.75	4518.26		20.02	74.7		20.02	127.7		0.03053	12.8088	0.94595	76.927		0.03026	2.99581	0.94888	32.206		54.1397	0.000319141		54.8957	0.000311821
548	4587.85		20.03	67.1		20.03	134.7		0.0398	13.3328	0.91824	72.5436		0.04003	3.10222	0.93961	31.0551		43.2397	0.000386977		43.7202	0.000488875
548.25	4689.69		20.04	75.5		20.04	148.7		0.05079	13.851	0.90119	70.4859		0.05027	3.20605	0.92049	29.0294		31.1316	0.000526338		30.9863	0.001
548.5	4648.37		20.05	76		20.05	156.4		0.05974	14.2245	0.8489	66.916		0.06004	3.28184	0.90142	26.4576		22.9835	0.000792198		22.9934	0.00134
548.75	4659.4		20.06	76		20.06	144.2		0.08006	14.9836	0.80213	63.756		0.08016	3.42888	0.85422	19.4143		18.2351	0.00133		18.2396	0.00159
549	4491.14		20.07	77		20.07	128.9		0.09996	15.6544	0.75111	59.7054		0.10016	3.54047	0.79859	13.3954		15.2052	0.00207		15.0764	0.00166
549.25	4443.3		20.08	80		20.08	122.5		0.12466	16.442	0.70106	54.436		0.12469	3.66487	0.75001	10.4632		11.8471	0.00586		11.7584	0.00167
549.5	4601.65		20.09	80		20.09	128.8		0.15	17.2298	0.60512	42.2989		0.14982	3.79885	0.70068	8.76602		9.31516	0.00964		9.28346	0.00151
549.75	4422.91		20.1	78.4		20.1	148.6		0.17506	18.0015	0.50264	32.2452		0.17501	3.92287	0.59986	7.03128		7.64089	0.01154		7.62511	0.00137
550	4440.67		20.11	75		20.11	154.3		0.19962	18.7696	0.44997	28.7766		0.19962	4.0584	0.50022	6.16043		6.46041	0.01207		6.4301	0.0011
550.25	4291.9		20.12	70.8		20.12	152.1		0.22501	19.569	0.40088	26.3063		0.22448	4.16957	0.45004	5.83483		5.57137	0.01136		5.52954	0.000794216
550.5	4391.22		20.13	83.7		20.13	143.1		0.24994	20.3616	0.35042	24.4104		0.25019	4.2875	0.40022	5.55481		4.86362	0.0107		4.83104	0.000614978
550.75	4399.68		20.14	84.1		20.14	127.9		0.27461	21.1584	0.30058	22.727		0.27522	4.41617	0.35009	5.29688		4.29521	0.00996		4.256	0.00040809
551	4235.17		20.15	89		20.15	142		0.29999	21.9979	0.25016	21.117		0.29991	4.53857	0.30001	5.07184		3.81915	0.00947		3.77894	0.000420629
551.25	4377.28		20.16	100.2		20.16	136.1		0.32512	22.8532	0.20424	19.6876		0.32476	4.66659	0.2501	4.85588		3.41002	0.00887		3.37484	0.000309272
551.5	4292.01		20.17	77.4		20.17	130.4		0.34953	23.7009	0.1001	16.4884		0.35017	4.80721	0.20201	4.67041		3.05689	0.00858		2.79285	0.000147362
551.75	4311.15		20.18	67.5		20.18	154		0.39925	25.5045				0.40019	5.05905	0.10004	4.23576		2.83306	0.00857		2.64311	0.000160669
552	4423.91		20.19	69.7		20.19	154		0.44953	27.5356				0.45005	5.373				2.68506	0.00845		2.50231	0.000186811
552.25	4327.56		20.2	78.4		20.2	154.5		0.49996	29.8458				0.49941	5.69705				2.54139	0.00812		2.36668	0.000222992
552.5	4193.75		20.21	75.4		20.21	145.9		0.54913	32.4997				0.55037	6.09195				2.40526	0.00773		1.98541	0.000143801
552.75	4403.86		20.22	80.3		20.22	123.6		0.59965	35.8385				0.59946	6.55917				2.27493	0.0073
553	4266.16		20.23	78.3		20.23	133.5		0.64951	39.9864				0.64967	7.17322				2.14654	0.00666
553.25	4268.69		20.24	70.1		20.24	148.5		0.69882	45.2686				0.69993	8.05049				2.02231	0.00561
553.5	4395.96		20.25	62.5		20.25	151		0.74956	51.939				0.75016	9.25836				1.89994	0.00427
553.75	4346.01		20.26	76.9		20.26	137.1		0.79978	59.1418				0.79936	11.0549				1.77572	0.00365
554	4362.86		20.27	89.6		20.27	137.9		0.8509	64.8159				0.84942	13.9488
554.25	4380.86		20.28	97.7		20.28	144.2		0.87463	66.9508				0.87475	16.206
554.5	4345.92		20.29	100		20.29	144.6		0.89927	69.0632				0.89987	19.2099
554.75	4251.4		20.3	83.4		20.3	139.8		0.92489	71.311				0.92437	23.1718
555	4206.52		20.31	78.5		20.31	144.4		0.94897	74.2015				0.94946	27.9455
555.25	4272.9		20.32	76.8		20.32	137		0.95917	76.1544				0.95991	30.1227
555.5	4149.7		20.33	71.7		20.33	133.4		0.96835	78.3477				0.9686	31.9496
555.75	4241.48		20.34	84.6		20.34	135.3		0.97687	81.6436				0.97789	33.7367
556	4054.16		20.35	73.9		20.35	140.6		0.98452	86.0047				0.98371	35.3799
556.25	4028.81		20.36	71.8		20.36	138.9
556.5	4237.6		20.37	90.1		20.37	139.9
556.75	4417.74		20.38	90.8		20.38	143.4
557	4365.88		20.39	89.8		20.39	148
557.25	4350.58		20.4	84.9		20.4	153.3
557.5	4427.2		20.41	78.1		20.41	147.8
557.75	4115.94		20.42	78.9		20.42	146.3
558	4118.81		20.43	71.1		20.43	159.6
558.25	4193.1		20.44	72		20.44	151.2
558.5	4130.99		20.45	78.6		20.45	138.9
558.75	4238.71		20.46	77.1		20.46	137.5
559	4288.35		20.47	84		20.47	148.7
559.25	4279.4		20.48	82.8		20.48	128.1
559.5	4229.67		20.49	79.4		20.49	133.8
559.75	4210.11		20.5	83.9		20.5	137.4
560	4379.48		20.51	81		20.51	133.8
560.25	4448.59		20.52	84.6		20.52	138.4
560.5	4331.24		20.53	86.5		20.53	159.4
560.75	4345.52		20.54	79.8		20.54	159.1
561	4285.7		20.55	74.4		20.55	145.8
561.25	4263.19		20.56	73.6		20.56	153.4
561.5	4122.2		20.57	74.3		20.57	146.3
561.75	4163.43		20.58	74.8		20.58	143.9
562	4413.72		20.59	73.3		20.59	144.3
562.25	4378.03		20.6	74.2		20.6	142
562.5	4414.18		20.61	75		20.61	162.2
562.75	4403.45		20.62	73.6		20.62	164.9
563	4408.71		20.63	65.2		20.63	162.9
563.25	4348.82		20.64	63.3		20.64	167.9
563.5	4343.89		20.65	62.6		20.65	164.8
563.75	4229.15		20.66	65.1		20.66	145.1
564	4175.5		20.67	78.8		20.67	139.9
564.25	4120.43		20.68	69.6		20.68	159.5
564.5	4195.56		20.69	71		20.69	145
564.75	4228.98		20.7	74.9		20.7	148
565	4355.8		20.71	64.3		20.71	150.2
565.25	4261.94		20.72	84.1		20.72	147.6
565.5	4283.53		20.73	76.9		20.73	151.4
565.75	4217.41		20.74	59.8		20.74	142.9
566	4164.58		20.75	51.5		20.75	144.6
566.25	4076.77		20.76	64.4		20.76	150.7
566.5	4252.3		20.77	81.2		20.77	136.2
566.75	4311.12		20.78	85.8		20.78	142
567	4354.9		20.79	73.2		20.79	145.9
567.25	4131.76		20.8	85.4		20.8	143
567.5	4171.15		20.81	88		20.81	129.3
567.75	4223.37		20.82	82.3		20.82	139.4
568	4208.92		20.83	71		20.83	142.5
568.25	4309.48		20.84	64.9		20.84	137.5
568.5	4432		20.85	76.2		20.85	125.6
568.75	4256.84		20.86	82.2		20.86	140.8
569	4209.58		20.87	77.3		20.87	145.6
569.25	4109.47		20.88	60.6		20.88	143.8
569.5	4183.04		20.89	70		20.89	138.5
569.75	4291.08		20.9	70.5		20.9	133.2
570	4212.05		20.91	67.6		20.91	142.8
570.25	4022.57		20.92	76.7		20.92	157.2
570.5	4072.59		20.93	73.3		20.93	166.3
570.75	4069.27		20.94	74		20.94	142.7
571	4073.13		20.95	73.4		20.95	142.2
571.25	4070.36		20.96	66.7		20.96	154.9
571.5	4118.34		20.97	91.1		20.97	167.2
571.75	4111.47		20.98	78.9		20.98	149.6
572	4109.97		20.99	66.1		20.99	142.5
572.25	4111.9		21	73.5		21	145.4
572.5	4178.62		21.01	78.8		21.01	148.2
572.75	4169.59		21.02	83.5		21.02	134.5
573	4194.23		21.03	79.7		21.03	145
573.25	4116.15		21.04	67.5		21.04	145.5
573.5	4032.54		21.05	64.5		21.05	142.3
573.75	4004.37		21.06	72.9		21.06	143.4
574	3979.65		21.07	78.8		21.07	159.4
574.25	4111.61		21.08	77.9		21.08	168.4
574.5	4098.27		21.09	68		21.09	168
574.75	4177.4		21.1	68.4		21.1	159.4
575	4178.03		21.11	69		21.11	164
575.25	4100.22		21.12	68.6		21.12	155
575.5	4080.9		21.13	67.1		21.13	149.1
575.75	4129.29		21.14	84.5		21.14	153.3
576	3891.12		21.15	84.6		21.15	168.5
576.25	3801.77		21.16	78.8		21.16	162.1
576.5	3919.84		21.17	81		21.17	148.6
576.75	3889.91		21.18	78.7		21.18	139
577	3795.73		21.19	77.5		21.19	153.5
577.25	4059.25		21.2	75.5		21.2	141.3
577.5	4001.07		21.21	72.2		21.21	143
577.75	3873.76		21.22	75.3		21.22	152.2
578	3833.57		21.23	79.5		21.23	149.1
578.25	4004.85		21.24	80.3		21.24	154.1
578.5	3970.27		21.25	77.8		21.25	148.1
578.75	4000.05		21.26	83.1		21.26	146.3
579	4054.27		21.27	75.2		21.27	164.5
579.25	3983.68		21.28	72.4		21.28	138.6
579.5	3876.78		21.29	77.2		21.29	138
579.75	3850.83		21.3	83.3		21.3	148.2
580	3853.75		21.31	75.2		21.31	157.8
580.25	3997.52		21.32	73.6		21.32	155.5
580.5	3885.78		21.33	76.6		21.33	155
580.75	3925.9		21.34	75.1		21.34	154
581	3985.73		21.35	72.8		21.35	153
581.25	4144.22		21.36	72.5		21.36	159.8
581.5	4071.58		21.37	73		21.37	159.7
581.75	4079.4		21.38	72.9		21.38	161.4
582	4047.17		21.39	67.6		21.39	162.5
582.25	4117.06		21.4	62.8		21.4	150.4
582.5	4008.83		21.41	58.5		21.41	163.2
582.75	4065.77		21.42	56.2		21.42	151.1
583	3861		21.43	73		21.43	129.6
583.25	3869.35		21.44	86.2		21.44	139.5
583.5	4024.09		21.45	84.2		21.45	147.2
583.75	3906.6		21.46	66.7		21.46	151
584	3873.02		21.47	64.4		21.47	149.3
584.25	4035.66		21.48	67.1		21.48	141.1
584.5	3916.93		21.49	65.5		21.49	154.1
584.75	3880.13		21.5	58.8		21.5	158
585	3855		21.51	52.7		21.51	158.3
585.25	3877.44		21.52	69.4		21.52	158.5
585.5	3796.42		21.53	70.2		21.53	151.7
585.75	3832.86		21.54	63.7		21.54	158.7
586	3810.62		21.55	78.2		21.55	164.7
586.25	3874.34		21.56	74		21.56	160.7
586.5	3832.75		21.57	71		21.57	135.5
586.75	3910.09		21.58	67.4		21.58	144.1
587	3789.49		21.59	59		21.59	150.1
587.25	3803.19		21.6	69.7		21.6	146.4
587.5	3809.28		21.61	65.1		21.61	143.4
587.75	3731.96		21.62	58		21.62	163.1
588	3756.77		21.63	59.1		21.63	160.5
588.25	3911		21.64	75.8		21.64	145.2
588.5	3762.48		21.65	82.9		21.65	149.7
588.75	3803.29		21.66	80.3		21.66	140.7
589	3846.87		21.67	71		21.67	151.8
589.25	3652.1		21.68	71		21.68	166.3
589.5	3705.73		21.69	69.1		21.69	160.9
589.75	3732.96		21.7	63.1		21.7	136.6
590	3624.03		21.71	58.5		21.71	147.9
590.25	3668.35		21.72	77.6		21.72	163.9
590.5	3821.71		21.73	76		21.73	161
590.75	3731.29		21.74	77.4		21.74	161
591	3621.87		21.75	81.8		21.75	166.1
591.25	3619.8		21.76	81.1		21.76	160
591.5	3517.06		21.77	80.3		21.77	142.5
591.75	3766.84		21.78	77.2		21.78	162.3
592	3787.43		21.79	74.2		21.79	156.1
592.25	3877.66		21.8	75		21.8	150
592.5	3811.88		21.81	83.3		21.81	150.3
592.75	3781.54		21.82	76.7		21.82	151.8
593	3755.24		21.83	71.9		21.83	146.7
593.25	3762.88		21.84	81.7		21.84	150.8
593.5	3692.03		21.85	75.6		21.85	157.9
593.75	3677.03		21.86	73.4		21.86	149.6
594	3631.41		21.87	72		21.87	166.8
594.25	3683.4		21.88	70.2		21.88	156.5
594.5	3621.13		21.89	71.7		21.89	138.6
594.75	3680.35		21.9	69.6		21.9	144
595	3706.42		21.91	69.9		21.91	128.9
595.25	3667.71		21.92	72.6		21.92	134.9
595.5	3682.3		21.93	70.3		21.93	148.6
595.75	3812.79		21.94	71.3		21.94	157.7
596	3846.83		21.95	72.4		21.95	152.4
596.25	3817.13		21.96	73.4		21.96	147.6
596.5	3920.73		21.97	74.9		21.97	142.4
596.75	3840.43		21.98	77.1		21.98	138.2
597	3726.01		21.99	71		21.99	148.9
597.25	3952.06		22	65.5		22	130.2
597.5	3714.93		22.01	73.9		22.01	128.9
597.75	3831.69		22.02	71.7		22.02	147.1
598	3633.81		22.03	73.6		22.03	136.5
598.25	3527.29		22.04	78.5		22.04	162.6
598.5	3640.72		22.05	84.5		22.05	171.5
598.75	3649.5		22.06	73		22.06	160.6
599	3623.55		22.07	70.6		22.07	146.1
599.25	3587.76		22.08	69.1		22.08	152
599.5	3602.41		22.09	65		22.09	154.5
599.75	3564.86		22.1	65		22.1	162.4
600	3764.44		22.11	85		22.11	190.6
600.25	3837.89		22.12	87.7		22.12	158
600.5	3707.21		22.13	71.4		22.13	154.2
600.75	3696.19		22.14	79.8		22.14	162.4
601	3719.84		22.15	77.7		22.15	165.3
601.25	3680.97		22.16	74.3		22.16	150.1
601.5	3695.57		22.17	72.2		22.17	149.4
601.75	3606.63		22.18	72.9		22.18	154.6
602	3609.89		22.19	76.5		22.19	159.3
602.25	3697		22.2	71.6		22.2	152.4
602.5	3584.67		22.21	64		22.21	154.6
602.75	3617.74		22.22	64		22.22	156.6
603	3637.54		22.23	84.1		22.23	153.1
603.25	3815.91		22.24	83.4		22.24	135.5
603.5	3735.77		22.25	77.6		22.25	148
603.75	3606.5		22.26	81.7		22.26	153.9
604	3732.35		22.27	74.9		22.27	151.2
604.25	3721.81		22.28	77.4		22.28	151.9
604.5	3692.52		22.29	87.6		22.29	149.9
604.75	3664.48		22.3	100.1		22.3	141.2
605	3581.15		22.31	81.1		22.31	132.7
605.25	3518.52		22.32	84.8		22.32	134.9
605.5	3583.7		22.33	83.9		22.33	147.7
605.75	3557.64		22.34	74		22.34	158.6
606	3646.01		22.35	80.1		22.35	161.8
606.25	3633.11		22.36	79.7		22.36	152.2
606.5	3520.91		22.37	75.7		22.37	132.4
606.75	3539.57		22.38	71.8		22.38	148
607	3591.7		22.39	75.6		22.39	160.6
607.25	3587.83		22.4	76.7		22.4	150.1
607.5	3604.67		22.41	75.2		22.41	141
607.75	3569.95		22.42	73.2		22.42	149.8
608	3520.49		22.43	74		22.43	156.6
608.25	3701.98		22.44	79.9		22.44	154.9
608.5	3557.15		22.45	76.5		22.45	148
608.75	3514.63		22.46	72.8		22.46	154.1
609	3504.78		22.47	78		22.47	160.8
609.25	3488.72		22.48	79.6		22.48	162.6
609.5	3353.51		22.49	72.4		22.49	152
609.75	3387.96		22.5	65.7		22.5	146.2
610	3596.37		22.51	67.1		22.51	146.7
610.25	3682.98		22.52	89.9		22.52	150.4
610.5	3884.61		22.53	88.5		22.53	152
610.75	3727.78		22.54	81.5		22.54	140.9
611	3587.46		22.55	76.7		22.55	152.5
611.25	3607.28		22.56	74.4		22.56	165.9
611.5	3640.06		22.57	68.9		22.57	159.8
611.75	3553.74		22.58	65.6		22.58	152.9
612	3599.96		22.59	66.8		22.59	158.6
612.25	3549.25		22.6	75.2		22.6	162.5
612.5	3501.37		22.61	81.5		22.61	158.2
612.75	3496.88		22.62	85.3		22.62	172
613	3431.36		22.63	85.3		22.63	153.1
613.25	3452.79		22.64	79.2		22.64	143
613.5	3511.9		22.65	74.6		22.65	150.3
613.75	3569.08		22.66	71.5		22.66	138.8
614	3462.76		22.67	72.5		22.67	136.4
614.25	3377.12		22.68	80.1		22.68	141.6
614.5	3520.43		22.69	83.9		22.69	151.5
614.75	3620.48		22.7	71		22.7	158.3
615	3611.99		22.71	60.8		22.71	158.3
615.25	3662.77		22.72	65.5		22.72	154.9
615.5	3563.41		22.73	71.6		22.73	153.1
615.75	3422.9		22.74	69.5		22.74	160.7
616	3478.72		22.75	75.7		22.75	155.1
616.25	3585.6		22.76	88.1		22.76	156.5
616.5	3721.28		22.77	60.7		22.77	152.9
616.75	3526.41		22.78	63		22.78	132.7
617	3520.71		22.79	69		22.79	166.2
617.25	3533.07		22.8	71.5		22.8	185.7
617.5	3490.75		22.81	69.2		22.81	180.5
617.75	3586.37		22.82	83.9		22.82	149.3
618	3506.78		22.83	81.3		22.83	153.1
618.25	3360.33		22.84	70		22.84	148.1
618.5	3439.75		22.85	73.8		22.85	141.2
618.75	3404.73		22.86	73.3		22.86	137
619	3528.71		22.87	74		22.87	143.8
619.25	3506.32		22.88	71.3		22.88	156.4
619.5	3370.79		22.89	60.2		22.89	157.9
619.75	3417.99		22.9	74.7		22.9	149.1
620	3497.53		22.91	82.2		22.91	144.5
620.25	3365.96		22.92	87.9		22.92	160.3
620.5	3432.04		22.93	93.3		22.93	161.4
620.75	3465.82		22.94	70.5		22.94	155.4
621	3454.07		22.95	78.9		22.95	164.6
621.25	3383.86		22.96	80.1		22.96	149.1
621.5	3372.8		22.97	64.6		22.97	162.5
621.75	3365.23		22.98	76.8		22.98	172.1
622	3425.16		22.99	65.9		22.99	139.3
622.25	3387.8		23	61.1		23	159.8
622.5	3511.34		23.01	65.7		23.01	148.4
622.75	3429.85		23.02	64.2		23.02	145.4
623	3381.09		23.03	68.7		23.03	174.1
623.25	3431.09		23.04	72.3		23.04	161.9
623.5	3368.11		23.05	75.8		23.05	155.5
623.75	3360.99		23.06	82.6		23.06	151
624	3325.68		23.07	67.2		23.07	146
624.25	3394.84		23.08	70.6		23.08	138.4
624.5	3336.51		23.09	77.9		23.09	145.1
624.75	3203.51		23.1	68		23.1	153.1
625	3195.97		23.11	74.1		23.11	160.5
625.25	3246.06		23.12	73.4		23.12	173.5
625.5	3366.14		23.13	70.1		23.13	166.3
625.75	3238.78		23.14	68.7		23.14	150.7
626	3346.11		23.15	79.4		23.15	140.9
626.25	3385.94		23.16	78		23.16	159.9
626.5	3459.11		23.17	72.3		23.17	151.7
626.75	3454.32		23.18	68.2		23.18	142.2
627	3343.9		23.19	78.1		23.19	140.1
627.25	3332.11		23.2	81.2		23.2	153
627.5	3361.04		23.21	79		23.21	151.5
627.75	3309.69		23.22	73.7		23.22	155.7
628	3403.29		23.23	72.2		23.23	164.6
628.25	3367.33		23.24	66		23.24	175.2
628.5	3266.09		23.25	68.1		23.25	163
628.75	3451.47		23.26	76.3		23.26	166.3
629	3437.34		23.27	81.7		23.27	171.3
629.25	3435.18		23.28	78.4		23.28	168.3
629.5	3473		23.29	73.2		23.29	138.6
629.75	3316.96		23.3	71.1		23.3	162.7
630	3303.61		23.31	78		23.31	165
630.25	3355.47		23.32	78.8		23.32	139.4
630.5	3259.96		23.33	72.8		23.33	141.7
630.75	3259.2		23.34	65.6		23.34	150.7
631	3386.08		23.35	62.9		23.35	153.3
631.25	3207.36		23.36	78.9		23.36	149.3
631.5	3233.65		23.37	80.7		23.37	142.4
631.75	3238.19		23.38	76.7		23.38	154.1
632	3344.66		23.39	71.9		23.39	153.3
632.25	3339.27		23.4	71.1		23.4	152.6
632.5	3323.87		23.41	72.2		23.41	170.9
632.75	3337.71		23.42	79.7		23.42	142.9
633	3409.99		23.43	89.5		23.43	134.5
633.25	3332.49		23.44	81.1		23.44	141.8
633.5	3483.1		23.45	70.8		23.45	159.1
633.75	3336.65		23.46	77.4		23.46	160.6
634	3284.02		23.47	91		23.47	144.6
634.25	3218.16		23.48	82.6		23.48	133.3
634.5	3191.71		23.49	81.3		23.49	138.8
634.75	3224.88		23.5	77.7		23.5	162.4
635	3277.15		23.51	73.1		23.51	179.3
635.25	3221.36		23.52	70		23.52	178.4
635.5	3154.23		23.53	67		23.53	162.6
635.75	3155.91		23.54	66.5		23.54	155
636	3219.71		23.55	64.8		23.55	147.4
636.25	3291.61		23.56	59.3		23.56	148.6
636.5	3242.99		23.57	65.4		23.57	155.9
636.75	3248.72		23.58	58.6		23.58	159.7
637	3300.04		23.59	55.9		23.59	167.1
637.25	3328.57		23.6	65.6		23.6	165.8
637.5	3224.62		23.61	80.1		23.61	161
637.75	3173.34		23.62	73.9		23.62	161
638	3271.43		23.63	72.4		23.63	159.5
638.25	3276.28		23.64	77.9		23.64	155.9
638.5	3266.82		23.65	65.7		23.65	147.2
638.75	3242.24		23.66	69.2		23.66	132.6
639	3114.04		23.67	74.9		23.67	144.8
639.25	2979.41		23.68	76.5		23.68	140.2
639.5	3148.99		23.69	65.9		23.69	143.6
639.75	3108.37		23.7	68.5		23.7	162.8
640	2896.65		23.71	73.7		23.71	152.2
640.25	3088.23		23.72	77.8		23.72	159.7
640.5	3162.39		23.73	77		23.73	155.7
640.75	3148.02		23.74	62.8		23.74	137.6
641	2974.51		23.75	63.6		23.75	135.3
641.25	3038.27		23.76	73.3		23.76	154.6
641.5	3071.26		23.77	84.6		23.77	167.1
641.75	3066.43		23.78	73.9		23.78	167.4
642	2985.2		23.79	79.3		23.79	155.9
642.25	3110.81		23.8	82.5		23.8	158.5
642.5	3100.29		23.81	74		23.81	157.2
642.75	3227.34		23.82	64.1		23.82	154.7
643	3167.59		23.83	76.4		23.83	157
643.25	3262.92		23.84	85.6		23.84	134.6
643.5	3232.28		23.85	83		23.85	139.2
643.75	3115.41		23.86	70.8		23.86	149.7
644	2891.03		23.87	66.4		23.87	146
644.25	2981.07		23.88	64.2		23.88	145.2
644.5	3032.07		23.89	68.6		23.89	157.7
644.75	3140.83		23.9	93.7		23.9	153.8
645	3186.32		23.91	82.1		23.91	125.8
645.25	3047.71		23.92	76.5		23.92	153.2
645.5	3046.23		23.93	79.2		23.93	165.6
645.75	3106.97		23.94	86.8		23.94	154.5
646	2993.49		23.95	81.1		23.95	130.1
646.25	2936.59		23.96	75.5		23.96	149.1
646.5	2901.26		23.97	67.5		23.97	159.1
646.75	2976.48		23.98	55.1		23.98	175.2
647	3018.76		23.99	57.4		23.99	185.7
647.25	3010.95		24	69.5		24	153
647.5	2957.33		24.01	79.6		24.01	147.2
647.75	2966.78		24.02	80.3		24.02	148.3
648	2988.4		24.03	72.7		24.03	148.6
648.25	2936.2		24.04	82.9		24.04	140.2
648.5	3008.57		24.05	90.3		24.05	148.1
648.75	3011.32		24.06	86.1		24.06	153
649	2942.37		24.07	67		24.07	151.9
649.25	2991.22		24.08	79.4		24.08	143.5
649.5	3087.97		24.09	80		24.09	157.9
649.75	2993.65		24.1	70.3		24.1	148.9
650	3032.57		24.11	80.9		24.11	145.1
			24.12	62.1		24.12	159.2
			24.13	63.3		24.13	139.4
			24.14	81.2		24.14	149.2
			24.15	100.3		24.15	151.2
			24.16	84.1		24.16	137.9
			24.17	87.9		24.17	144
			24.18	91.3		24.18	143.1
			24.19	71.7		24.19	147.2
			24.2	59.5		24.2	150.3
			24.21	63		24.21	128.2
			24.22	69		24.22	152.1
			24.23	70.5		24.23	163.6
			24.24	88		24.24	157.8
			24.25	86.7		24.25	138.7
			24.26	84.7		24.26	145.3
			24.27	87.6		24.27	150
			24.28	84.5		24.28	152
			24.29	84		24.29	151.6
			24.3	76.5		24.3	135.6
			24.31	67.7		24.31	131.5
			24.32	80.6		24.32	133.5
			24.33	75.2		24.33	137.1
			24.34	65.8		24.34	138.7
			24.35	60.8		24.35	150.2
			24.36	71.5		24.36	155.2
			24.37	84.3		24.37	148.3
			24.38	83.1		24.38	136.9
			24.39	73.8		24.39	152.7
			24.4	64.3		24.4	165.4
			24.41	82.5		24.41	162
			24.42	78.4		24.42	127.7
			24.43	74.1		24.43	153.9
			24.44	84.2		24.44	160.5
			24.45	87.3		24.45	150
			24.46	84.5		24.46	146.2
			24.47	78.9		24.47	135.1
			24.48	72.8		24.48	139.3
			24.49	71.3		24.49	152
			24.5	69.7		24.5	163.7
			24.51	70.2		24.51	146.2
			24.52	74.7		24.52	150.6
			24.53	88.4		24.53	159.6
			24.54	80.6		24.54	160.1
			24.55	79.9		24.55	148.7
			24.56	86.4		24.56	142.5
			24.57	91.7		24.57	140.7
			24.58	92.7		24.58	144.6
			24.59	82.4		24.59	163.6
			24.6	74.9		24.6	178.3
			24.61	86.9		24.61	173.3
			24.62	73.2		24.62	155.3
			24.63	74.3		24.63	156.8
			24.64	81.6		24.64	162.4
			24.65	88.1		24.65	165.9
			24.66	88.8		24.66	162.1
			24.67	84.4		24.67	143
			24.68	83		24.68	164.3
			24.69	86.2		24.69	158.1
			24.7	80.1		24.7	142.5
			24.71	79		24.71	144.1
			24.72	78.6		24.72	159.3
			24.73	79.4		24.73	146.6
			24.74	87.1		24.74	140.3
			24.75	77.3		24.75	161.9
			24.76	72.9		24.76	145.9
			24.77	71.9		24.77	142
			24.78	63.5		24.78	147.7
			24.79	75.1		24.79	159.4
			24.8	85.2		24.8	162.4
			24.81	91.2		24.81	141.9
			24.82	92		24.82	141.2
			24.83	89		24.83	159.4
			24.84	83.3		24.84	151
			24.85	77.6		24.85	149.3
			24.86	74.5		24.86	147.3
			24.87	83.7		24.87	149.9
			24.88	80.9		24.88	169.7
			24.89	83.3		24.89	151
			24.9	94.2		24.9	148.2
			24.91	78.9		24.91	153.1
			24.92	72.3		24.92	150
			24.93	73.8		24.93	151.5
			24.94	81.4		24.94	151.5
			24.95	89		24.95	156.7
			24.96	94		24.96	170.7
			24.97	91.4		24.97	166.2
			24.98	82.4		24.98	166.1
			24.99	71.8		24.99	165.7
			25	85.1		25	161.4
			25.01	85.8		25.01	147.7
			25.02	83.2		25.02	146.8
			25.03	93.9		25.03	149.9
			25.04	83.5		25.04	150.1
			25.05	79		25.05	134.1
			25.06	78.6		25.06	137.3
			25.07	79.8		25.07	136.2
			25.08	76.8		25.08	132.8
			25.09	89.5		25.09	140.5
			25.1	92.2		25.1	151.6
			25.11	78.1		25.11	147.6
			25.12	97.2		25.12	142.1
			25.13	91.3		25.13	155.9
			25.14	86.8		25.14	139.4
			25.15	90.7		25.15	141.2
			25.16	94.5		25.16	147.2
			25.17	74.7		25.17	145.2
			25.18	71.9		25.18	149
			25.19	87.1		25.19	151.7
			25.2	104.6		25.2	149.1
			25.21	98.3		25.21	142.2
			25.22	97.3		25.22	152.8
			25.23	96.6		25.23	160.5
			25.24	85.2		25.24	163.6
			25.25	89.5		25.25	159.9
			25.26	82.9		25.26	141.6
			25.27	77.7		25.27	160.6
			25.28	84.9		25.28	164.5
			25.29	81.8		25.29	153.5
			25.3	87.1		25.3	151.2
			25.31	98.3		25.31	132.8
			25.32	110.4		25.32	131.9
			25.33	94.4		25.33	144.7
			25.34	82.6		25.34	160.7
			25.35	93.3		25.35	151.3
			25.36	117.6		25.36	141.9
			25.37	91		25.37	144.1
			25.38	94.1		25.38	165.1
			25.39	95.1		25.39	143
			25.4	93.1		25.4	145.3
			25.41	102.2		25.41	153.3
			25.42	100.9		25.42	154.3
			25.43	97.3		25.43	137.5
			25.44	92.9		25.44	155.6
			25.45	89.1		25.45	163.5
			25.46	96.4		25.46	152.4
			25.47	112.1		25.47	154.7
			25.48	119.2		25.48	162.8
			25.49	102.8		25.49	156.8
			25.5	96.7		25.5	138.6
			25.51	92.3		25.51	123.4
			25.52	89.7		25.52	140
			25.53	90.4		25.53	147.1
			25.54	104.8		25.54	148.8
			25.55	100.3		25.55	158.7
			25.56	98.9		25.56	162.7
			25.57	104.9		25.57	146.9
			25.58	98.1		25.58	136.1
			25.59	95.7		25.59	153.1
			25.6	103.1		25.6	156.1
			25.61	112.5		25.61	141.6
			25.62	101.1		25.62	137.1
			25.63	106.2		25.63	153.2
			25.64	98.2		25.64	134.2
			25.65	88.8		25.65	127
			25.66	102.5		25.66	130.7
			25.67	105.2		25.67	141.7
			25.68	107.5		25.68	146.3
			25.69	105.9		25.69	154.7
			25.7	97.1		25.7	165.4
			25.71	102.5		25.71	171.9
			25.72	113.8		25.72	157.4
			25.73	117.7		25.73	159.4
			25.74	107.3		25.74	168.2
			25.75	99.7		25.75	170.3
			25.76	102.7		25.76	145.9
			25.77	102.5		25.77	127.4
			25.78	98.9		25.78	126
			25.79	118.7		25.79	126.4
			25.8	116.3		25.8	113.3
			25.81	111.8		25.81	126.3
			25.82	112.4		25.82	146.3
			25.83	123.8		25.83	154.5
			25.84	107.3		25.84	142.5
			25.85	111		25.85	148.6
			25.86	122.7		25.86	141.8
			25.87	110.5		25.87	136
			25.88	118		25.88	137
			25.89	112.2		25.89	143.9
			25.9	103		25.9	138.7
			25.91	103		25.91	129.8
			25.92	104.5		25.92	123.3
			25.93	108.7		25.93	129.4
			25.94	118.5		25.94	126.6
			25.95	134.5		25.95	129
			25.96	140.6		25.96	136.9
			25.97	126.3		25.97	147.5
			25.98	112.3		25.98	150.9
			25.99	107.1		25.99	143.2
			26	107.9		26	136
			26.01	103		26.01	142
			26.02	106.2		26.02	138.9
			26.03	117.8		26.03	125.1
			26.04	127		26.04	128.3
			26.05	134.7		26.05	161
			26.06	129.7		26.06	148.1
			26.07	115.2		26.07	149.7
			26.08	100.8		26.08	146.8
			26.09	118.7		26.09	135.8
			26.1	140.5		26.1	141.9
			26.11	152.8		26.11	143.6
			26.12	142.9		26.12	156.9
			26.13	130.7		26.13	169.1
			26.14	121.2		26.14	129.5
			26.15	114		26.15	135.1
			26.16	110.7		26.16	151.8
			26.17	135		26.17	163
			26.18	138.1		26.18	147.8
			26.19	135.7		26.19	154.9
			26.2	136.4		26.2	150.8
			26.21	147		26.21	149.6
			26.22	142.2		26.22	169.9
			26.23	138.4		26.23	153.1
			26.24	138.7		26.24	139
			26.25	137.2		26.25	136.2
			26.26	147.7		26.26	148.7
			26.27	151.3		26.27	144.9
			26.28	148.2		26.28	150.9
			26.29	145.2		26.29	152.6
			26.3	159.3		26.3	147.6
			26.31	155		26.31	159.8
			26.32	148.3		26.32	152
			26.33	162		26.33	151
			26.34	149.1		26.34	153.9
			26.35	147.6		26.35	127.3
			26.36	145.5		26.36	134.7
			26.37	134		26.37	129.7
			26.38	133.2		26.38	126.2
			26.39	163.2		26.39	166.5
			26.4	178.4		26.4	151.8
			26.41	163.7		26.41	154.5
			26.42	169.8		26.42	156.4
			26.43	161.8		26.43	129
			26.44	163.9		26.44	140.4
			26.45	175.8		26.45	136.7
			26.46	168.9		26.46	134
			26.47	175.9		26.47	144.2
			26.48	172.4		26.48	147.2
			26.49	166.1		26.49	150.8
			26.5	182.8		26.5	156
			26.51	176.2		26.51	159.5
			26.52	175.3		26.52	138.9
			26.53	180.1		26.53	142.4
			26.54	186.9		26.54	151.9
			26.55	195.3		26.55	160
			26.56	181		26.56	160
			26.57	171.1		26.57	158
			26.58	186.3		26.58	155.7
			26.59	172.6		26.59	151.6
			26.6	167.3		26.6	141.7
			26.61	174.8		26.61	139.6
			26.62	192.5		26.62	135.2
			26.63	187.9		26.63	136.3
			26.64	199.8		26.64	153.8
			26.65	203.6		26.65	139.7
			26.66	194		26.66	139.6
			26.67	182.6		26.67	142.1
			26.68	180.3		26.68	137.3
			26.69	178.3		26.69	143.4
			26.7	178.5		26.7	132.6
			26.71	189.2		26.71	130.8
			26.72	191.4		26.72	147.2
			26.73	197.1		26.73	148.7
			26.74	209.3		26.74	161.2
			26.75	230.6		26.75	166.4
			26.76	212.3		26.76	157.6
			26.77	217.7		26.77	132.5
			26.78	225.7		26.78	138.8
			26.79	217.5		26.79	137.7
			26.8	228.9		26.8	129.2
			26.81	214.8		26.81	129.9
			26.82	203.5		26.82	142.6
			26.83	211.3		26.83	142
			26.84	233.4		26.84	136.6
			26.85	224.1		26.85	141.9
			26.86	226.3		26.86	140.5
			26.87	244.4		26.87	139
			26.88	234.5		26.88	139.6
			26.89	234.9		26.89	144
			26.9	229.8		26.9	144.8
			26.91	221.3		26.91	148.9
			26.92	222.9		26.92	148.8
			26.93	248		26.93	144
			26.94	262.2		26.94	163
			26.95	267.7		26.95	151.9
			26.96	273.8		26.96	148.9
			26.97	270.3		26.97	157.9
			26.98	254.4		26.98	138.8
			26.99	241.9		26.99	155.5
			27	248.4		27	159.4
			27.01	288		27.01	153.4
			27.02	289.7		27.02	168.7
			27.03	278.3		27.03	150.5
			27.04	269.1		27.04	143.4
			27.05	259.2		27.05	143.3
			27.06	279.1		27.06	137.2
			27.07	296.1		27.07	165.9
			27.08	296.7		27.08	160.9
			27.09	275.3		27.09	147.9
			27.1	280.4		27.1	153.7
			27.11	281		27.11	172.7
			27.12	276.8		27.12	169.2
			27.13	285.2		27.13	164.8
			27.14	291.5		27.14	171.1
			27.15	308		27.15	171.8
			27.16	313.8		27.16	170.2
			27.17	273.4		27.17	164.7
			27.18	303.6		27.18	158.3
			27.19	311		27.19	166.7
			27.2	303.1		27.2	173.1
			27.21	292.1		27.21	169.5
			27.22	295.1		27.22	160.5
			27.23	308.5		27.23	162.8
			27.24	323.3		27.24	159.6
			27.25	332.3		27.25	169.7
			27.26	323.9		27.26	182.1
			27.27	314.9		27.27	175.2
			27.28	318.4		27.28	164
			27.29	331.7		27.29	178.4
			27.3	316.5		27.3	196
			27.31	326.7		27.31	192.7
			27.32	329.6		27.32	181.3
			27.33	326		27.33	170.4
			27.34	340.5		27.34	169.2
			27.35	331.1		27.35	180.9
			27.36	343.3		27.36	179.3
			27.37	360.3		27.37	183.7
			27.38	342.8		27.38	191.2
			27.39	348.6		27.39	197.4
			27.4	339.2		27.4	186.8
			27.41	329.3		27.41	185.6
			27.42	336.4		27.42	191.2
			27.43	360.8		27.43	199.2
			27.44	373.4		27.44	199.9
			27.45	383.7		27.45	214.3
			27.46	396.1		27.46	219.7
			27.47	384.7		27.47	219.6
			27.48	390.2		27.48	225.7
			27.49	386		27.49	222.4
			27.5	366.3		27.5	240.1
			27.51	360.9		27.51	256.5
			27.52	385.2		27.52	246.2
			27.53	396.1		27.53	255.3
			27.54	386.3		27.54	236
			27.55	368.1		27.55	230.1
			27.56	370.1		27.56	261.7
			27.57	389.5		27.57	270
			27.58	406.6		27.58	279.6
			27.59	386.1		27.59	279.8
			27.6	392.2		27.6	272.9
			27.61	393.5		27.61	293.4
			27.62	403.1		27.62	298.9
			27.63	436.7		27.63	295.7
			27.64	400.9		27.64	286.7
			27.65	396.4		27.65	275.3
			27.66	408.1		27.66	303.7
			27.67	424.6		27.67	311.9
			27.68	446.6		27.68	302.8
			27.69	427.2		27.69	298.2
			27.7	409.3		27.7	327.6
			27.71	408.4		27.71	348.7
			27.72	396.2		27.72	358.3
			27.73	395.2		27.73	356.1
			27.74	412.2		27.74	371.4
			27.75	437.9		27.75	379.7
			27.76	437.1		27.76	383.3
			27.77	419.6		27.77	382.9
			27.78	407.6		27.78	366.9
			27.79	409.2		27.79	387.8
			27.8	433.5		27.8	412.8
			27.81	442.2		27.81	426.5
			27.82	430.2		27.82	430.3
			27.83	410.4		27.83	442.8
			27.84	399		27.84	458.1
			27.85	422.6		27.85	472.5
			27.86	424.2		27.86	480.1
			27.87	417.6		27.87	504.4
			27.88	414.6		27.88	519
			27.89	424.5		27.89	520.9
			27.9	443		27.9	512.5
			27.91	433.4		27.91	501.3
			27.92	395.7		27.92	522.3
			27.93	442.2		27.93	557.9
			27.94	436.2		27.94	583
			27.95	432.7		27.95	541.1
			27.96	444.9		27.96	541.6
			27.97	460.9		27.97	566.3
			27.98	447.7		27.98	598.1
			27.99	443		27.99	616.4
			28	449.4		28	620.4
			28.01	459.3		28.01	613
			28.02	445.1		28.02	598.5
			28.03	440.4		28.03	594.7
			28.04	442.9		28.04	610
			28.05	446		28.05	623
			28.06	429.4		28.06	621.8
			28.07	430.2		28.07	588.3
			28.08	449.4		28.08	636.4
			28.09	482.9		28.09	654.9
			28.1	463.1		28.1	636.4
			28.11	446.2		28.11	605.1
			28.12	453.9		28.12	601.6
			28.13	485.5		28.13	598.6
			28.14	455		28.14	586.9
			28.15	463		28.15	557.2
			28.16	473.1		28.16	588.8
			28.17	475.3		28.17	554.5
			28.18	476.8		28.18	510.5
			28.19	437.6		28.19	505.7
			28.2	430		28.2	537.7
			28.21	446.6		28.21	518.9
			28.22	440.5		28.22	502.6
			28.23	442.8		28.23	506.6
			28.24	444.5		28.24	459.4
			28.25	447.3		28.25	418.9
			28.26	454.9		28.26	406.1
			28.27	385.3		28.27	409.5
			28.28	416.2		28.28	360.7
			28.29	460.9		28.29	350.1
			28.3	442.3		28.3	345.1
			28.31	448.4		28.31	331.6
			28.32	448.3		28.32	292
			28.33	433.3		28.33	309.4
			28.34	405.4		28.34	298
			28.35	418.3		28.35	278.4
			28.36	427		28.36	289.8
			28.37	427.3		28.37	259.3
			28.38	420.4		28.38	249
			28.39	416.6		28.39	254.5
			28.4	431.6		28.4	267.2
			28.41	436.3		28.41	228.4
			28.42	435.7		28.42	217.4
			28.43	456.2		28.43	217.6
			28.44	428		28.44	218.6
			28.45	410		28.45	214.8
			28.46	411.5		28.46	226.7
			28.47	437.4		28.47	229.2
			28.48	414.2		28.48	218.5
			28.49	393.9		28.49	215.4
			28.5	382.5		28.5	207.8
			28.51	384.8		28.51	194.1
			28.52	406.9		28.52	183
			28.53	412.4		28.53	195.9
			28.54	397.3		28.54	187.2
			28.55	366.4		28.55	189.9
			28.56	380.9		28.56	194.9
			28.57	389.4		28.57	184.3
			28.58	393.4		28.58	174.3
			28.59	393		28.59	191.2
			28.6	386.9		28.6	203.5
			28.61	390.5		28.61	182.4
			28.62	393.4		28.62	164.8
			28.63	392.2		28.63	173.8
			28.64	383.8		28.64	182.5
			28.65	396.8		28.65	176
			28.66	384.9		28.66	166.1
			28.67	365.8		28.67	176
			28.68	375.7		28.68	175.7
			28.69	354.6		28.69	159.6
			28.7	358.5		28.7	150.4
			28.71	374.4		28.71	167.7
			28.72	386.8		28.72	169.9
			28.73	379.2		28.73	158.3
			28.74	367.7		28.74	159.9
			28.75	357.2		28.75	161.4
			28.76	349.8		28.76	167.9
			28.77	336.1		28.77	167.5
			28.78	357.8		28.78	140.9
			28.79	360.5		28.79	142.2
			28.8	335.5		28.8	148.5
			28.81	345.4		28.81	155
			28.82	346.4		28.82	158.1
			28.83	332.4		28.83	162.7
			28.84	315.5		28.84	153.7
			28.85	332.3		28.85	146.5
			28.86	337.4		28.86	150.6
			28.87	326.1		28.87	157.5
			28.88	311.4		28.88	151.9
			28.89	316.8		28.89	148.4
			28.9	333.1		28.9	148.9
			28.91	319.8		28.91	135.2
			28.92	301.5		28.92	138.1
			28.93	305.8		28.93	149.4
			28.94	293.6		28.94	157.7
			28.95	316.9		28.95	137.1
			28.96	331		28.96	135.7
			28.97	308.4		28.97	139.1
			28.98	288.6		28.98	146.7
			28.99	285.8		28.99	160.4
			29	289.8		29	138.4
			29.01	297.8		29.01	127.5
			29.02	317.6		29.02	135.6
			29.03	290.7		29.03	166.2
			29.04	270.6		29.04	125.8
			29.05	270.9		29.05	129.1
			29.06	289.9		29.06	133.6
			29.07	273		29.07	116.2
			29.08	271.9		29.08	142.8
			29.09	280.2		29.09	154.3
			29.1	273.3		29.1	163.9
			29.11	243.3		29.11	170.3
			29.12	238.8		29.12	136.7
			29.13	256.6		29.13	139.8
			29.14	288.9		29.14	147.7
			29.15	282.1		29.15	149.2
			29.16	247.6		29.16	135.5
			29.17	227.2		29.17	142.1
			29.18	247.1		29.18	144.7
			29.19	247.8		29.19	146
			29.2	239.9		29.2	157.4
			29.21	249.6		29.21	146.4
			29.22	278.1		29.22	135.7
			29.23	263.6		29.23	131.7
			29.24	229.1		29.24	140.1
			29.25	215.4		29.25	145.4
			29.26	229.2		29.26	130
			29.27	255.8		29.27	125
			29.28	231.5		29.28	148.5
			29.29	223.2		29.29	140.8
			29.3	228.4		29.3	140.2
			29.31	222.4		29.31	139.6
			29.32	224.2		29.32	136.9
			29.33	220.2		29.33	136.1
			29.34	208.5		29.34	129.8
			29.35	188.1		29.35	123.3
			29.36	212.4		29.36	124
			29.37	210.5		29.37	149.9
			29.38	198.6		29.38	148.3
			29.39	191.7		29.39	148.2
			29.4	218.4		29.4	146.5
			29.41	206.7		29.41	129
			29.42	201.3		29.42	123.7
			29.43	215.7		29.43	114.8
			29.44	197.4		29.44	115.9
			29.45	173		29.45	144
			29.46	182.8		29.46	144.8
			29.47	219.9		29.47	146.1
			29.48	219.1		29.48	143
			29.49	201.1		29.49	132.9
			29.5	202.7		29.5	131.4
			29.51	214		29.51	132.7
			29.52	201.8		29.52	127.3
			29.53	203.8		29.53	115.8
			29.54	197.9		29.54	130.3
			29.55	189.8		29.55	119.4
			29.56	189		29.56	116.3
			29.57	181.4		29.57	125.1
			29.58	174.8		29.58	125.9
			29.59	174.9		29.59	119.4
			29.6	183.9		29.6	120.7
			29.61	164.9		29.61	126.1
			29.62	170.2		29.62	122.3
			29.63	167.5		29.63	129.8
			29.64	149.9		29.64	120.7
			29.65	183.4		29.65	116.4
			29.66	169.2		29.66	146.8
			29.67	150.4		29.67	118.2
			29.68	140.3		29.68	123
			29.69	136.5		29.69	135.2
			29.7	147.2		29.7	132.9
			29.71	153.4		29.71	130.6
			29.72	157.3		29.72	129.4
			29.73	171		29.73	123.1
			29.74	164.3		29.74	112.7
			29.75	161		29.75	127.2
			29.76	156		29.76	119.6
			29.77	139.2		29.77	120.5
			29.78	143.5		29.78	130
			29.79	139.9		29.79	113.3
			29.8	138.3		29.8	120.9
			29.81	147.1		29.81	109.2
			29.82	148.6		29.82	92.2
			29.83	156.3		29.83	118.1
			29.84	145.7		29.84	113.7
			29.85	113.7		29.85	117.1
			29.86	138.8		29.86	123.8
			29.87	150.7		29.87	123
			29.88	156.8		29.88	114.7
			29.89	156.4		29.89	124.3
			29.9	135.1		29.9	127.2
			29.91	129.4		29.91	105.7
			29.92	131.3		29.92	143.1
			29.93	131.8		29.93	137.9
			29.94	113.5		29.94	128.2
			29.95	113.4		29.95	130.4
			29.96	124.6		29.96	106
			29.97	133.2		29.97	113.1
			29.98	120.3		29.98	114
			29.99	126.7		29.99	103.9
			30	135.1		30	115.4
			30.01	137.8		30.01	107.9
			30.02	129.2		30.02	106.3
			30.03	133.7		30.03	115
			30.04	130.6		30.04	132.5
			30.05	131.1		30.05	112.4
			30.06	138.6		30.06	123.2
			30.07	124.9		30.07	143.7
			30.08	123.8		30.08	132.3
			30.09	125.7		30.09	130.5
			30.1	125.8		30.1	120.9
			30.11	118.2		30.11	110.1
			30.12	108.6		30.12	105.4
			30.13	102		30.13	115.3
			30.14	103		30.14	121.3
			30.15	121.3		30.15	120.5
			30.16	116.1		30.16	113.1
			30.17	119.8		30.17	113.8
			30.18	131.4		30.18	115.8
			30.19	143.6		30.19	115.6
			30.2	113.7		30.2	115.2
			30.21	107		30.21	128.9
			30.22	107.3		30.22	130.4
			30.23	97.2		30.23	130.4
			30.24	103.3		30.24	125.9
			30.25	113.2		30.25	103.1
			30.26	116.9		30.26	112.1
			30.27	109.9		30.27	119.7
			30.28	108.3		30.28	121.7
			30.29	113.9		30.29	117.1
			30.3	115.5		30.3	114.8
			30.31	108.1		30.31	107.5
			30.32	89.1		30.32	108.1
			30.33	100.7		30.33	127.7
			30.34	106.6		30.34	116.2
			30.35	103		30.35	110.8
			30.36	103		30.36	109.9
			30.37	109.9		30.37	111
			30.38	100.9		30.38	99.5
			30.39	85.2		30.39	105.9
			30.4	82.1		30.4	114.5
			30.41	99.6		30.41	118.8
			30.42	105.5		30.42	117.2
			30.43	98.4		30.43	126.6
			30.44	79.4		30.44	124.8
			30.45	97.7		30.45	117.1
			30.46	84.1		30.46	131.5
			30.47	78.8		30.47	111.8
			30.48	103.2		30.48	105.6
			30.49	94.1		30.49	111.7
			30.5	98.4		30.5	117.8
			30.51	103.3		30.51	124.6
			30.52	104.8		30.52	119.6
			30.53	110.1		30.53	115.1
			30.54	90.1		30.54	123.9
			30.55	84.7		30.55	120.9
			30.56	95		30.56	122.7
			30.57	95		30.57	117.5
			30.58	91.6		30.58	100.9
			30.59	83		30.59	111.5
			30.6	82.1		30.6	108.7
			30.61	112.5		30.61	104.7
			30.62	98.8		30.62	104.9
			30.63	92		30.63	111
			30.64	92		30.64	110.1
			30.65	94.9		30.65	107.4
			30.66	85.7		30.66	102.5
			30.67	87.3		30.67	90.3
			30.68	86.3		30.68	84.9
			30.69	75.7		30.69	101.1
			30.7	84.8		30.7	125.4
			30.71	88.2		30.71	130.7
			30.72	91		30.72	136.1
			30.73	96.2		30.73	118.5
			30.74	105.4		30.74	96.5
			30.75	88.2		30.75	92.3
			30.76	79.7		30.76	115.1
			30.77	83.6		30.77	115.6
			30.78	81.3		30.78	104.7
			30.79	88.4		30.79	92.6
			30.8	94.6		30.8	101
			30.81	94.9		30.81	115.7
			30.82	82.7		30.82	122.3
			30.83	82		30.83	116.4
			30.84	81		30.84	111.8
			30.85	83.4		30.85	113.5
			30.86	94		30.86	115.8
			30.87	94		30.87	113.6
			30.88	82.4		30.88	96.1
			30.89	72.9		30.89	117.5
			30.9	75.1		30.9	122.1
			30.91	77.4		30.91	113.8
			30.92	81.4		30.92	116.8
			30.93	81.3		30.93	112.7
			30.94	77.4		30.94	108.1
			30.95	88.9		30.95	107.2
			30.96	92.2		30.96	114
			30.97	92.2		30.97	106.3
			30.98	90.1		30.98	102.9
			30.99	85.6		30.99	99.1
			31	99.6		31	92.6
			31.01	96.3		31.01	101.7
			31.02	86.7		31.02	104.6
			31.03	105.8		31.03	104.7
			31.04	92		31.04	104.3
			31.05	79.8		31.05	106.6
			31.06	71.6		31.06	103.3
			31.07	67		31.07	102.9
			31.08	64		31.08	106.3
			31.09	70.3		31.09	107.8
			31.1	76.7		31.1	105.3
			31.11	76.5		31.11	101.9
			31.12	84.9		31.12	101.5
			31.13	84.2		31.13	111.4
			31.14	81.3		31.14	108.4
			31.15	79.8		31.15	107
			31.16	78.3		31.16	107
			31.17	70.6		31.17	107
			31.18	79.5		31.18	110.8
			31.19	97.2		31.19	111.5
			31.2	70.6		31.2	110.2
			31.21	67.7		31.21	107.3
			31.22	70.9		31.22	95.1
			31.23	76.1		31.23	86.3
			31.24	80.7		31.24	89.9
			31.25	73.2		31.25	106.3
			31.26	77		31.26	108.6
			31.27	82.9		31.27	98.6
			31.28	76.1		31.28	99.1
			31.29	86.5		31.29	111.3
			31.3	81.8		31.3	112.8
			31.31	73.4		31.31	108.4
			31.32	72.1		31.32	110.6
			31.33	73.6		31.33	115.7
			31.34	72.9		31.34	110.4
			31.35	73.3		31.35	104.4
			31.36	76.2		31.36	98.7
			31.37	77.7		31.37	99.4
			31.38	71.3		31.38	113.8
			31.39	76.9		31.39	111.7
			31.4	91.7		31.4	98.2
			31.41	78		31.41	91.5
			31.42	87.8		31.42	105.6
			31.43	84		31.43	96.4
			31.44	70.7		31.44	97.9
			31.45	73.8		31.45	106.5
			31.46	76.1		31.46	116.7
			31.47	76.1		31.47	104.5
			31.48	72.6		31.48	105.6
			31.49	64.2		31.49	105.1
			31.5	67.7		31.5	104.8
			31.51	71		31.51	133
			31.52	71.4		31.52	112.2
			31.53	67.3		31.53	103.1
			31.54	75.7		31.54	110.4
			31.55	73		31.55	116.5
			31.56	67.7		31.56	97.4
			31.57	65.6		31.57	101
			31.58	71.7		31.58	114.3
			31.59	75.4		31.59	112
			31.6	77.7		31.6	103.1
			31.61	77.6		31.61	107.6
			31.62	69.3		31.62	116.9
			31.63	75.8		31.63	121.6
			31.64	74.3		31.64	110.9
			31.65	65.7		31.65	103
			31.66	64.1		31.66	94.6
			31.67	66.1		31.67	85.2
			31.68	71.1		31.68	86.7
			31.69	73.6		31.69	93.6
			31.7	65.2		31.7	103.8
			31.71	70.9		31.71	113
			31.72	73		31.72	106.9
			31.73	74.8		31.73	113.8
			31.74	80.4		31.74	105.3
			31.75	91.8		31.75	92.3
			31.76	78.6		31.76	115.9
			31.77	67.5		31.77	100.7
			31.78	72.9		31.78	97.1
			31.79	72.2		31.79	103.5
			31.8	66.1		31.8	108.8
			31.81	62.4		31.81	103.8
			31.82	65.2		31.82	90
			31.83	79.7		31.83	84.6
			31.84	78.2		31.84	102.6
			31.85	84.8		31.85	88.9
			31.86	94.2		31.86	92.7
			31.87	76.7		31.87	101.8
			31.88	79.8		31.88	107
			31.89	81.6		31.89	96.4
			31.9	81		31.9	98.7
			31.91	81		31.91	97.4
			31.92	84.7		31.92	89.6
			31.93	75.1		31.93	93.4
			31.94	65.5		31.94	101.7
			31.95	70.4		31.95	102.8
			31.96	85.6		31.96	100.6
			31.97	84.6		31.97	112.8
			31.98	80.9		31.98	111.3
			31.99	82.7		31.99	110.9
			32	78.9		32	108.6
			32.01	78		32.01	96.5
			32.02	81.8		32.02	101.9
			32.03	89.6		32.03	100.5
			32.04	93.4		32.04	94.4
			32.05	87.7		32.05	87.6
			32.06	78.1		32.06	114.3
			32.07	67.7		32.07	112.3
			32.08	61.7		32.08	107
			32.09	63		32.09	112.8
			32.1	63.6		32.1	98.3
			32.11	67.3		32.11	105.6
			32.12	83.3		32.12	103.6
			32.13	70.2		32.13	84.1
			32.14	71.3		32.14	71.2
			32.15	78.7		32.15	89.3
			32.16	80.9		32.16	100.6
			32.17	73.3		32.17	101.4
			32.18	71		32.18	108.3
			32.19	70.7		32.19	98.1
			32.2	69.8		32.2	91.2
			32.21	67.5		32.21	93.5
			32.22	79.2		32.22	110.2
			32.23	81.2		32.23	110.3
			32.24	69.5		32.24	100.7
			32.25	80.1		32.25	96
			32.26	70.7		32.26	111
			32.27	65.6		32.27	109.5
			32.28	68.5		32.28	106.9
			32.29	70.7		32.29	102.9
			32.3	65.6		32.3	98.2
			32.31	64.3		32.31	101.3
			32.32	69.7		32.32	99.7
			32.33	84.2		32.33	98.7
			32.34	80		32.34	100.3
			32.35	77.5		32.35	102.6
			32.36	77.7		32.36	97.4
			32.37	79.9		32.37	91.7
			32.38	66.2		32.38	89.2
			32.39	80		32.39	95.3
			32.4	92.8		32.4	103.4
			32.41	85		32.41	107.9
			32.42	85		32.42	106
			32.43	85		32.43	94.6
			32.44	77.9		32.44	83.2
			32.45	64.5		32.45	92.5
			32.46	68.3		32.46	104.1
			32.47	75.8		32.47	95.1
			32.48	78.5		32.48	105.7
			32.49	78.2		32.49	109.5
			32.5	89.6		32.5	105.1
			32.51	77		32.51	93.2
			32.52	73.4		32.52	95.4
			32.53	79.7		32.53	97.7
			32.54	86.6		32.54	100.7
			32.55	74.2		32.55	102.6
			32.56	68.5		32.56	92
			32.57	72.3		32.57	101.2
			32.58	86		32.58	104.6
			32.59	69.3		32.59	98.4
			32.6	68.2		32.6	95.4
			32.61	76		32.61	98.3
			32.62	85.4		32.62	98.7
			32.63	74.7		32.63	98.3
			32.64	81.1		32.64	103.7
			32.65	86		32.65	101.1
			32.66	80.6		32.66	94.8
			32.67	69.2		32.67	87.8
			32.68	75		32.68	84
			32.69	83.8		32.69	100.7
			32.7	88.5		32.7	98.7
			32.71	80.1		32.71	96
			32.72	83		32.72	105.7
			32.73	85.8		32.73	100.4
			32.74	88.7		32.74	87.1
			32.75	95.5		32.75	79.3
			32.76	91		32.76	84.5
			32.77	85.2		32.77	105
			32.78	78.5		32.78	104.1
			32.79	70.1		32.79	96.5
			32.8	67		32.8	89.7
			32.81	85.6		32.81	93.5
			32.82	102.1		32.82	105.2
			32.83	96.7		32.83	109.3
			32.84	91.4		32.84	101.7
			32.85	96.7		32.85	79.6
			32.86	98.4		32.86	92.9
			32.87	90.6		32.87	89.6
			32.88	86.8		32.88	79.9
			32.89	93.9		32.89	83
			32.9	105.3		32.9	78.5
			32.91	110.8		32.91	85.2
			32.92	80.3		32.92	94.9
			32.93	80.6		32.93	99.7
			32.94	81.3		32.94	92.8
			32.95	81.7		32.95	97.2
			32.96	93.1		32.96	106.2
			32.97	111.5		32.97	112.2
			32.98	97.7		32.98	87.1
			32.99	80.2		32.99	88.7
			33	104.5		33	89.3
			33.01	98.3		33.01	84.4
			33.02	90.4		33.02	92.8
			33.03	87.4		33.03	97.3
			33.04	93.9		33.04	96.5
			33.05	92.4		33.05	90.9
			33.06	86.4		33.06	81.7
			33.07	88.7		33.07	101.3
			33.08	103.2		33.08	98.9
			33.09	105.5		33.09	84.7
			33.1	98.8		33.1	80.1
			33.11	92.5		33.11	90.5
			33.12	89.5		33.12	88.9
			33.13	86.5		33.13	88.1
			33.14	106.7		33.14	99.1
			33.15	113.1		33.15	102.2
			33.16	103.3		33.16	92.5
			33.17	91.1		33.17	86.2
			33.18	90.7		33.18	91.7
			33.19	95.6		33.19	98.6
			33.2	102.5		33.2	104.2
			33.21	107.9		33.21	103
			33.22	99.9		33.22	96.9
			33.23	100		33.23	102.2
			33.24	104.6		33.24	99.8
			33.25	108.9		33.25	98.4
			33.26	105.9		33.26	96.4
			33.27	104.5		33.27	85
			33.28	100.6		33.28	95.8
			33.29	94.7		33.29	97.4
			33.3	112.2		33.3	94.5
			33.31	105.3		33.31	99.9
			33.32	101.2		33.32	101.5
			33.33	107.5		33.33	98.5
			33.34	110.5		33.34	100.8
			33.35	109.7		33.35	116.6
			33.36	119.1		33.36	104.4
			33.37	131.2		33.37	101
			33.38	118.3		33.38	98.5
			33.39	99.8		33.39	93
			33.4	109.1		33.4	93
			33.41	124.7		33.41	90
			33.42	105.7		33.42	89.1
			33.43	107.9		33.43	91
			33.44	113.5		33.44	91
			33.45	120.8		33.45	87.8
			33.46	128.4		33.46	88
			33.47	105.6		33.47	91.5
			33.48	106.6		33.48	93.8
			33.49	115.7		33.49	96.8
			33.5	122.1		33.5	101.1
			33.51	123.7		33.51	103.5
			33.52	111.1		33.52	98.2
			33.53	113.6		33.53	92.1
			33.54	132.5		33.54	90.5
			33.55	115.8		33.55	93.8
			33.56	125.7		33.56	102.1
			33.57	136.2		33.57	104.3
			33.58	140.1		33.58	102.3
			33.59	135.5		33.59	96.7
			33.6	129.5		33.6	89.1
			33.61	127.4		33.61	89.8
			33.62	126.2		33.62	90.6
			33.63	119.3		33.63	85
			33.64	127.7		33.64	77.4
			33.65	131		33.65	100.2
			33.66	134.3		33.66	104.6
			33.67	143.8		33.67	99.1
			33.68	132.4		33.68	87.5
			33.69	122		33.69	75.3
			33.7	121.1		33.7	89.7
			33.71	134.5		33.71	88.1
			33.72	153.5		33.72	82.3
			33.73	151		33.73	102.1
			33.74	138.4		33.74	87
			33.75	125.5		33.75	82
			33.76	136.1		33.76	85.8
			33.77	140.5		33.77	94
			33.78	138.1		33.78	94
			33.79	134.3		33.79	96.7
			33.8	145.7		33.8	98.7
			33.81	159.1		33.81	97.9
			33.82	152.8		33.82	96.4
			33.83	144.1		33.83	100.1
			33.84	171.6		33.84	96.8
			33.85	162.2		33.85	85.4
			33.86	159		33.86	88.5
			33.87	160		33.87	95.9
			33.88	159.9		33.88	95.3
			33.89	151.6		33.89	87.1
			33.9	151.1		33.9	82.5
			33.91	155.3		33.91	82.7
			33.92	161.5		33.92	78.6
			33.93	169.1		33.93	78
			33.94	167.5		33.94	97
			33.95	180.2		33.95	72.8
			33.96	205		33.96	77.5
			33.97	166.1		33.97	90.8
			33.98	174.6		33.98	84
			33.99	182.1		33.99	85.5
			34	181.9		34	88.6
			34.01	197.1		34.01	89
			34.02	161.6		34.02	83.4
			34.03	149		34.03	74.2
			34.04	166		34.04	86.4
			34.05	201.8		34.05	89.6
			34.06	191.1		34.06	76.6
			34.07	190.8		34.07	88.8
			34.08	195		34.08	104.1
			34.09	192		34.09	115.1
			34.1	198.1		34.1	115.9
			34.11	188		34.11	94.6
			34.12	183.5		34.12	92
			34.13	200.6		34.13	89
			34.14	210.5		34.14	83.7
			34.15	216.4		34.15	78.3
			34.16	218		34.16	90.2
			34.17	216.8		34.17	87.4
			34.18	223.7		34.18	80.4
			34.19	218.2		34.19	85
			34.2	212.9		34.2	101
			34.21	213.2		34.21	102.3
			34.22	225.4		34.22	97
			34.23	209.8		34.23	93
			34.24	204.4		34.24	109
			34.25	213.3		34.25	105.6
			34.26	230.8		34.26	105
			34.27	237.7		34.27	112.3
			34.28	242.4		34.28	90.2
			34.29	244.1		34.29	90.9
			34.3	241		34.3	97.4
			34.31	255.3		34.31	101.9
			34.32	241.9		34.32	95.8
			34.33	246.1		34.33	100.3
			34.34	298.8		34.34	101.7
			34.35	256.9		34.35	100.9
			34.36	247.7		34.36	104.7
			34.37	256.8		34.37	111.4
			34.38	272.2		34.38	116.8
			34.39	265.4		34.39	115.6
			34.4	264		34.4	101.1
			34.41	275.9		34.41	105.5
			34.42	291.5		34.42	101.3
			34.43	265.6		34.43	101.3
			34.44	248.2		34.44	114.5
			34.45	254.8		34.45	104.6
			34.46	276		34.46	113.3
			34.47	284.3		34.47	118.1
			34.48	287.1		34.48	111.4
			34.49	315.4		34.49	123.6
			34.5	341.8		34.5	113.8
			34.51	324.3		34.51	117.9
			34.52	299.3		34.52	138.4
			34.53	296.1		34.53	140.7
			34.54	295		34.54	143
			34.55	279.9		34.55	139.4
			34.56	299.7		34.56	133.4
			34.57	317.2		34.57	134.9
			34.58	321		34.58	131.5
			34.59	310.8		34.59	143.9
			34.6	337.4		34.6	167.4
			34.61	344.8		34.61	192.6
			34.62	340.5		34.62	174.3
			34.63	328.5		34.63	170
			34.64	313.2		34.64	173.4
			34.65	346.1		34.65	177.2
			34.66	349.4		34.66	182.6
			34.67	330.4		34.67	184.6
			34.68	345.7		34.68	193.3
			34.69	346.3		34.69	211.9
			34.7	337.3		34.7	220.3
			34.71	336.4		34.71	216
			34.72	369.2		34.72	232.8
			34.73	371.5		34.73	267.7
			34.74	376.5		34.74	260.1
			34.75	372.5		34.75	263.5
			34.76	348.7		34.76	259.8
			34.77	341.1		34.77	255.5
			34.78	359.4		34.78	275.3
			34.79	366.3		34.79	292.3
			34.8	344.4		34.8	304.5
			34.81	338.3		34.81	318
			34.82	385.9		34.82	342.4
			34.83	397.9		34.83	370.5
			34.84	361.6		34.84	365.4
			34.85	371.5		34.85	365.3
			34.86	392.3		34.86	404.5
			34.87	392.9		34.87	390.8
			34.88	381.2		34.88	406.3
			34.89	395.6		34.89	420.8
			34.9	396.3		34.9	419.2
			34.91	399.6		34.91	431.4
			34.92	404		34.92	465.6
			34.93	404		34.93	489.5
			34.94	410.6		34.94	495.7
			34.95	413.5		34.95	506.3
			34.96	410.1		34.96	534.4
			34.97	399.1		34.97	551
			34.98	402.1		34.98	553.5
			34.99	392.7		34.99	551.2
			35	392.5		35	555.8
			35.01	410		35.01	572.9
			35.02	387.1		35.02	587.6
			35.03	398.5		35.03	575.4
			35.04	419.1		35.04	620.6
			35.05	429.7		35.05	659.9
			35.06	387		35.06	641.1
			35.07	388.3		35.07	522.3
			35.08	387		35.08	571
			35.09	385		35.09	591.5
			35.1	418.5		35.1	588.5
			35.11	398.8		35.11	569.1
			35.12	377.3		35.12	570.7
			35.13	374.7		35.13	561.6
			35.14	414.3		35.14	563.8
			35.15	410.2		35.15	573.3
			35.16	393.3		35.16	528.4
			35.17	390.4		35.17	515.3
			35.18	427		35.18	515.6
			35.19	427.8		35.19	516.5
			35.2	414.6		35.2	495.2
			35.21	404.8		35.21	463.6
			35.22	409.8		35.22	455.8
			35.23	419.7		35.23	457.9
			35.24	414.4		35.24	438.8
			35.25	404.9		35.25	424.9
			35.26	399.7		35.26	409.7
			35.27	418.7		35.27	389.7
			35.28	406.9		35.28	362
			35.29	390.2		35.29	359.7
			35.3	375.7		35.3	352
			35.31	364.3		35.31	336.1
			35.32	390.1		35.32	314.7
			35.33	391.2		35.33	336.8
			35.34	385.8		35.34	297.7
			35.35	423.1		35.35	272.6
			35.36	394.6		35.36	282.1
			35.37	377.7		35.37	261.6
			35.38	382.3		35.38	256.1
			35.39	413.9		35.39	242.9
			35.4	406.3		35.4	215.9
			35.41	388.1		35.41	175.5
			35.42	380.7		35.42	182.5
			35.43	393.6		35.43	207.7
			35.44	344.8		35.44	224.2
			35.45	346.3		35.45	190.7
			35.46	357.7		35.46	169.5
			35.47	363.1		35.47	163
			35.48	379.1		35.48	162
			35.49	364.5		35.49	156.2
			35.5	364		35.5	175.2
			35.51	379.7		35.51	176.8
			35.52	378.2		35.52	164.5
			35.53	377.3		35.53	143.3
			35.54	361.9		35.54	133.4
			35.55	346.1		35.55	142
			35.56	362		35.56	144.9
			35.57	351.5		35.57	135.3
			35.58	360.9		35.58	137.6
			35.59	365		35.59	144.2
			35.6	330		35.6	148.8
			35.61	344.5		35.61	145.2
			35.62	332.2		35.62	120
			35.63	321		35.63	133.1
			35.64	332.9		35.64	138.4
			35.65	362.6		35.65	127.7
			35.66	343.8		35.66	98.7
			35.67	320.3		35.67	94.1
			35.68	314.8		35.68	101.1
			35.69	329.3		35.69	105.9
			35.7	328.3		35.7	93
			35.71	325.6		35.71	112.1
			35.72	319.4		35.72	122.7
			35.73	288.9		35.73	118.4
			35.74	300.9		35.74	97.2
			35.75	296.7		35.75	100.2
			35.76	277.4		35.76	107.8
			35.77	266.7		35.77	107.4
			35.78	285.2		35.78	96.3
			35.79	296.3		35.79	98.6
			35.8	294.6		35.8	95.9
			35.81	277.1		35.81	98.2
			35.82	286.8		35.82	103
			35.83	288.4		35.83	92.4
			35.84	282.5		35.84	93.7
			35.85	271.2		35.85	103.1
			35.86	274.2		35.86	111.2
			35.87	281.2		35.87	99.8
			35.88	285		35.88	86.2
			35.89	281.9		35.89	92.3
			35.9	272		35.9	102
			35.91	271.8		35.91	92.1
			35.92	277.8		35.92	89
			35.93	288		35.93	90.1
			35.94	299.4		35.94	89.5
			35.95	264.2		35.95	83.2
			35.96	257.6		35.96	87
			35.97	267.1		35.97	90.8
			35.98	233.6		35.98	92.3
			35.99	251.4		35.99	92.1
			36	246.1		36	102
			36.01	237.5		36.01	98.5
			36.02	262.6		36.02	107.3
			36.03	233		36.03	124.5
			36.04	221		36.04	104.7
			36.05	235.7		36.05	91.5
			36.06	278.2		36.06	88.5
			36.07	237.8		36.07	91.6
			36.08	232		36.08	90.1
			36.09	234.1		36.09	87.9
			36.1	229.2		36.1	86.5
			36.11	221.6		36.11	88
			36.12	203.1		36.12	94.9
			36.13	194.9		36.13	69.5
			36.14	197.1		36.14	72.3
			36.15	179.6		36.15	83
			36.16	186.1		36.16	82.9
			36.17	200.9		36.17	79.8
			36.18	211.7		36.18	81.2
			36.19	197.2		36.19	86.8
			36.2	202.3		36.2	93.9
			36.21	192.6		36.21	83.2
			36.22	180.9		36.22	87
			36.23	190.8		36.23	85.1
			36.24	200.7		36.24	77.8
			36.25	196.4		36.25	94.6
			36.26	185.3		36.26	83.3
			36.27	175.4		36.27	79.7
			36.28	185.3		36.28	82.7
			36.29	180.8		36.29	72.8
			36.3	184.4		36.3	81.1
			36.31	201.6		36.31	84.5
			36.32	166.5		36.32	84.2
			36.33	181.7		36.33	85
			36.34	188.4		36.34	77.6
			36.35	172.4		36.35	82.1
			36.36	168.6		36.36	83.7
			36.37	157		36.37	69.2
			36.38	161.1		36.38	74.5
			36.39	171.5		36.39	79.3
			36.4	150.9		36.4	84.8
			36.41	155.2		36.41	92.3
			36.42	163.9		36.42	106.1
			36.43	168.2		36.43	101.2
			36.44	158.3		36.44	88.5
			36.45	154.3		36.45	74.8
			36.46	162		36.46	73.2
			36.47	163.7		36.47	71.7
			36.48	142.7		36.48	74.7
			36.49	131.3		36.49	80.2
			36.5	144.3		36.5	80.9
			36.51	159.8		36.51	89.3
			36.52	161.8		36.52	84
			36.53	136.6		36.53	76.2
			36.54	127.5		36.54	87.6
			36.55	126.1		36.55	79.9
			36.56	129.9		36.56	85.5
			36.57	142.9		36.57	89.8
			36.58	143.1		36.58	78.1
			36.59	143.2		36.59	82.7
			36.6	144.4		36.6	76.4
			36.61	141.3		36.61	69.7
			36.62	136.9		36.62	69.7
			36.63	131.4		36.63	78.1
			36.64	135.3		36.64	69.9
			36.65	165.8		36.65	64.4
			36.66	137.1		36.66	66.5
			36.67	125.5		36.67	63.5
			36.68	124.5		36.68	68.7
			36.69	123.2		36.69	63.2
			36.7	135.4		36.7	53.5
			36.71	132		36.71	70.3
			36.72	125.1		36.72	76.8
			36.73	123.7		36.73	71.9
			36.74	132.9		36.74	67.1
			36.75	131.5		36.75	82.4
			36.76	125.2		36.76	71.3
			36.77	119.1		36.77	60.6
			36.78	126.7		36.78	60.6
			36.79	119.8		36.79	80.1
			36.8	124		36.8	85.4
			36.81	134		36.81	80.5
			36.82	114.2		36.82	73.8
			36.83	118.8		36.83	71.1
			36.84	116.3		36.84	71.8
			36.85	110.4		36.85	71.4
			36.86	115.7		36.86	70
			36.87	113.8		36.87	68.9
			36.88	110.1		36.88	75
			36.89	108		36.89	73.5
			36.9	111		36.9	64.5
			36.91	108.7		36.91	53.5
			36.92	105.3		36.92	55.7
			36.93	107.4		36.93	68.9
			36.94	116.7		36.94	71.5
			36.95	99.2		36.95	69.8
			36.96	103.1		36.96	80.5
			36.97	106.6		36.97	68.7
			36.98	102.3		36.98	65.9
			36.99	104.6		36.99	65.5
			37	96.9		37	58
			37.01	97.4		37.01	57.2
			37.02	105		37.02	57.5
			37.03	99.6		37.03	58.6
			37.04	101.7		37.04	59.8
			37.05	99.1		37.05	57.5
			37.06	96.1		37.06	62.8
			37.07	104.5		37.07	59.2
			37.08	91.4		37.08	45.7
			37.09	97.5		37.09	58.7
			37.1	106.9		37.1	72.2
			37.11	97		37.11	77.5
			37.12	106.2		37.12	72.8
			37.13	95.9		37.13	61.4
			37.14	88		37.14	66
			37.15	97		37.15	67.3
			37.16	81.8		37.16	63.6
			37.17	90.6		37.17	58.3
			37.18	93.7		37.18	72.4
			37.19	82		37.19	64.6
			37.2	90.4		37.2	51.4
			37.21	84.6		37.21	56
			37.22	83		37.22	50.7
			37.23	87.2		37.23	53.7
			37.24	82.6		37.24	63.2
			37.25	89.3		37.25	75.8
			37.26	96		37.26	72.8
			37.27	97.4		37.27	61.1
			37.28	86.7		37.28	58
			37.29	98.8		37.29	66.4
			37.3	99.3		37.3	53.4
			37.31	94.9		37.31	64
			37.32	98		37.32	66.7
			37.33	91.9		37.33	58.1
			37.34	83.3		37.34	58.9
			37.35	83.2		37.35	71
			37.36	98.2		37.36	68.9
			37.37	83.7		37.37	57.8
			37.38	88.5		37.38	57.1
			37.39	90.1		37.39	52
			37.4	81.9		37.4	55.7
			37.41	97.9		37.41	61.1
			37.42	99.2		37.42	58
			37.43	100.2		37.43	61.8
			37.44	101.3		37.44	59.4
			37.45	86.1		37.45	56.3
			37.46	77.4		37.46	57
			37.47	89.1		37.47	57.8
			37.48	105.8		37.48	58.6
			37.49	88.3		37.49	68.2
			37.5	82.8		37.5	84.5
			37.51	84.7		37.51	63.2
			37.52	89.9		37.52	62.7
			37.53	93		37.53	68.7
			37.54	88.5		37.54	73.4
			37.55	88		37.55	64.2
			37.56	85.7		37.56	61.7
			37.57	77.6		37.57	59.7
			37.58	89.8		37.58	57.5
			37.59	81.8		37.59	55.2
			37.6	74.6		37.6	64.2
			37.61	78.3		37.61	59.1
			37.62	81.4		37.62	51.7
			37.63	83.2		37.63	60.9
			37.64	86.9		37.64	56.5
			37.65	92.6		37.65	65.8
			37.66	96.5		37.66	73.5
			37.67	87.9		37.67	66.9
			37.68	85.5		37.68	65.4
			37.69	88.5		37.69	60.5
			37.7	86.2		37.7	57.3
			37.71	75.5		37.71	58
			37.72	81.1		37.72	58
			37.73	89.7		37.73	59.8
			37.74	78.3		37.74	58.1
			37.75	80.2		37.75	53
			37.76	75.4		37.76	53
			37.77	68.7		37.77	60.2
			37.78	65.3		37.78	62.3
			37.79	72.1		37.79	58.9
			37.8	83.4		37.8	54.4
			37.81	83.1		37.81	56.8
			37.82	67.1		37.82	51.1
			37.83	77.7		37.83	45.9
			37.84	82.4		37.84	55.8
			37.85	82.6		37.85	67.9
			37.86	77.7		37.86	62.9
			37.87	63.2		37.87	56.7
			37.88	72.6		37.88	64.1
			37.89	77		37.89	65.6
			37.9	72.5		37.9	57.2
			37.91	65.6		37.91	51.6
			37.92	74		37.92	55.9
			37.93	79.8		37.93	65
			37.94	80.3		37.94	61.6
			37.95	74.2		37.95	62
			37.96	74		37.96	67.7
			37.97	80		37.97	59.3
			37.98	79.2		37.98	53.5
			37.99	60.6		37.99	54.3
			38	79.6		38	58.7
			38.01	81.2		38.01	57.1
			38.02	73.7		38.02	54.2
			38.03	63.9		38.03	59.3
			38.04	62.3		38.04	66.1
			38.05	56.7		38.05	63.1
			38.06	58.3		38.06	53.4
			38.07	68.7		38.07	55.5
			38.08	73.3		38.08	58.9
			38.09	79.1		38.09	53.4
			38.1	70.8		38.1	65.6
			38.11	56.6		38.11	57.5
			38.12	68.8		38.12	47.7
			38.13	73.4		38.13	47.7
			38.14	75.9		38.14	55.3
			38.15	74.7		38.15	51.1
			38.16	66.3		38.16	49.5
			38.17	65.3		38.17	54.7
			38.18	68.5		38.18	59.3
			38.19	70.7		38.19	54.9
			38.2	67.2		38.2	50
			38.21	77.9		38.21	47.3
			38.22	76.1		38.22	48.8
			38.23	72		38.23	53.1
			38.24	72.3		38.24	55.9
			38.25	75.3		38.25	55.5
			38.26	76		38.26	50.2
			38.27	80.9		38.27	57.3
			38.28	89.1		38.28	54.1
			38.29	83		38.29	48.8
			38.3	70		38.3	51.1
			38.31	63.8		38.31	56.4
			38.32	67.2		38.32	59.1
			38.33	77.8		38.33	57.3
			38.34	68.1		38.34	52.2
			38.35	67		38.35	66.7
			38.36	70.8		38.36	65.9
			38.37	66.2		38.37	61.6
			38.38	75.4		38.38	58.5
			38.39	73.2		38.39	54.6
			38.4	70		38.4	61.6
			38.41	78.8		38.41	58.9
			38.42	63.6		38.42	49.9
			38.43	75.5		38.43	59
			38.44	81.2		38.44	51.9
			38.45	61.5		38.45	48
			38.46	82.1		38.46	53.1
			38.47	80.6		38.47	72.1
			38.48	72.6		38.48	64.3
			38.49	67.1		38.49	57.6
			38.5	75.5		38.5	55
			38.51	70.7		38.51	58.1
			38.52	70.1		38.52	62.6
			38.53	76.2		38.53	62.9
			38.54	82.3		38.54	58.5
			38.55	79.6		38.55	50.2
			38.56	74.5		38.56	53.3
			38.57	67.8		38.57	54
			38.58	59.5		38.58	55
			38.59	74.1		38.59	55.7
			38.6	78.6		38.6	45.8
			38.61	75.8		38.61	52.1
			38.62	72		38.62	56.6
			38.63	69.7		38.63	56.4
			38.64	76.9		38.64	58.7
			38.65	84.6		38.65	61
			38.66	85.4		38.66	57.2
			38.67	76.3		38.67	51
			38.68	74.6		38.68	51
			38.69	72.3		38.69	53.2
			38.7	67.1		38.7	53
			38.71	67.9		38.71	50.5
			38.72	73		38.72	46.1
			38.73	78.3		38.73	60.5
			38.74	81		38.74	59.7
			38.75	75.7		38.75	56.2
			38.76	73		38.76	59.2
			38.77	73.7		38.77	61.4
			38.78	75.1		38.78	61.4
			38.79	71.2		38.79	62.3
			38.8	73.1		38.8	63.6
			38.81	80.2		38.81	53
			38.82	88.9		38.82	50.4
			38.83	95		38.83	57.2
			38.84	93.5		38.84	65.6
			38.85	88.8		38.85	47.3
			38.86	86.7		38.86	57
			38.87	90.5		38.87	66.4
			38.88	81.3		38.88	68.5
			38.89	78.4		38.89	58.6
			38.9	79		38.9	58
			38.91	81.1		38.91	62.3
			38.92	81.9		38.92	66.3
			38.93	75.3		38.93	64
			38.94	76.6		38.94	66.3
			38.95	84.4		38.95	69.1
			38.96	75.2		38.96	68.7
			38.97	75.3		38.97	62.7
			38.98	81.1		38.98	56.6
			38.99	85.3		38.99	62.4
			39	73.8		39	65
			39.01	84.3		39.01	59.7
			39.02	85.3		39.02	65.8
			39.03	79.2		39.03	71.9
			39.04	73.1		39.04	69
			39.05	72.2		39.05	60
			39.06	71		39.06	65.3
			39.07	72.2		39.07	64
			39.08	78.1		39.08	64.7
			39.09	79.6		39.09	64.3
			39.1	81.7		39.1	52.8
			39.11	88.2		39.11	73.2
			39.12	98.5		39.12	79.2
			39.13	93.9		39.13	72.1
			39.14	85.1		39.14	59.2
			39.15	88.8		39.15	47
			39.16	100.9		39.16	53.3
			39.17	82.6		39.17	61.6
			39.18	80		39.18	58.4
			39.19	84.1		39.19	66
			39.2	89.5		39.2	65.8
			39.21	87.2		39.21	66.3
			39.22	83.5		39.22	72.3
			39.23	79.2		39.23	83.7
			39.24	77.6		39.24	68.4
			39.25	82.9		39.25	58.5
			39.26	77.8		39.26	60.7
			39.27	80.6		39.27	59.2
			39.28	88.2		39.28	70.8
			39.29	96.9		39.29	76.6
			39.3	94.6		39.3	76.7
			39.31	96.2		39.31	79.8
			39.32	95.5		39.32	82.1
			39.33	89.3		39.33	70.5
			39.34	82.5		39.34	61.3
			39.35	91.8		39.35	79.6
			39.36	99.7		39.36	79.3
			39.37	100		39.37	82.6
			39.38	93.9		39.38	85.5
			39.39	92.4		39.39	83.7
			39.4	98.5		39.4	76.9
			39.41	106.6		39.41	72.8
			39.42	100.5		39.42	71.9
			39.43	103.5		39.43	73.7
			39.44	99.1		39.44	70.6
			39.45	92.9		39.45	80.8
			39.46	95.9		39.46	81.1
			39.47	104.9		39.47	72.2
			39.48	95		39.48	92
			39.49	87		39.49	96.9
			39.5	100.8		39.5	93.5
			39.51	95.5		39.51	88.7
			39.52	100.6		39.52	96.3
			39.53	108.5		39.53	90.8
			39.54	113.2		39.54	98.9
			39.55	104		39.55	110.3
			39.56	98.4		39.56	104.2
			39.57	101.3		39.57	95.1
			39.58	111.9		39.58	91
			39.59	118		39.59	91.6
			39.6	113.9		39.6	96.1
			39.61	106.6		39.61	98.4
			39.62	100.2		39.62	101.7
			39.63	100.9		39.63	102.8
			39.64	98.3		39.64	101.3
			39.65	96.6		39.65	115.8
			39.66	96.6		39.66	120.8
			39.67	98.9		39.67	114.9
			39.68	97.5		39.68	103.8
			39.69	104.4		39.69	115.2
			39.7	109.2		39.7	118.9
			39.71	101.2		39.71	113.2
			39.72	111.1		39.72	102
			39.73	120.5		39.73	97.4
			39.74	119		39.74	103.9
			39.75	103.5		39.75	111.5
			39.76	108.8		39.76	117.2
			39.77	111.2		39.77	118
			39.78	105		39.78	101.9
			39.79	93.6		39.79	104.9
			39.8	104.2		39.8	115.8
			39.81	113.6		39.81	120.8
			39.82	118		39.82	113.2
			39.83	119.3		39.83	117
			39.84	125.3		39.84	123.5
			39.85	102.9		39.85	127.6
			39.86	94.2		39.86	135.3
			39.87	102.7		39.87	135.8
			39.88	124		39.88	138.8
			39.89	135.9		39.89	144.7
			39.9	118.5		39.9	135.5
			39.91	100.2		39.91	122
			39.92	112.9		39.92	111.8
			39.93	109.1		39.93	110.3
			39.94	106.4		39.94	126.3
			39.95	106.2		39.95	129.4
			39.96	108.9		39.96	126
			39.97	108.2		39.97	121.6
[truncated: 4,002 more rows]

## Sheet: Figure 3
Figure 3b	1		Figure 3b	2		Figure 3b	3		Figure 3e	MD-RuO2-BN		Figure 3e	C-RuO2		Figure 3e	K-RuO2		Figure 3f	MD-RuO2-BN							Figure 3f	C-RuO2							Figure 3f	K-RuO2							Figure 3g	MD-RuO2-BN		Figure 3g	C-RuO2		Figure 3g	K-RuO2
Distance (nm)	HAADF Intensity (a.u)		Distance (nm)	HAADF Intensity (a.u)		Distance (nm)	HAADF Intensity (a.u)		Binding energy (eV)	Intensity (a.u.)		Binding energy (eV)	Intensity (a.u.)		Binding energy (eV)	Intensity (a.u.)		Binding energy (eV)	Intensity (a.u.)							Binding energy (eV)	Intensity (a.u.)							Binding energy (eV)	Intensity (a.u.)							H (Gauss)	Intensity (a.u.)		H (Gauss)	Intensity (a.u.)		H (Gauss)	Intensity (a.u.)
0	5733		0	12580		0	14447		495	35608.2		495	20811.6		495	12148.7		536.05	69986.9	70556.1	69701.2	69701.2	69755.3	70502		536.05	3605.6	4585.27	3571.53	3571.53	3571.53	4585.27		536.05	13530.1	13742.9	13316.8	13316.8	13325.8	13733.9		2999.74	-650.163		2999.74	-241.527		3460	-8.49777
0.03451	5876.73		0.0346	12686.2		0.03424	15012.9		494.9	35929.1		494.9	20601.7		494.9	12425.5		535.95	70484.7	70627	69673.5	69673.5	69737.6	70562.9		535.95	3679.3	4663.96	3541.5	3541.5	3541.5	4663.96		535.95	13880.5	13775.2	13306.9	13306.9	13317.5	13764.6		3003.65	-424.157		3003.65	-213.622		3460.1	-6.10047
0.06902	6161.59		0.0692	12105.8		0.06847	15551.2		494.8	35677.6		494.8	20407		494.8	12373.8		535.85	69592.9	70708.1	69645	69645	69720.7	70632.4		535.85	3774	4753.62	3511.38	3511.38	3511.38	4753.62		535.85	13752	13811.7	13297.1	13297.1	13309.7	13799		3007.56	-427.746		3007.56	-216.5		3460.2	88.8511
0.10353	6520.36		0.10381	10973.6		0.10271	15678.2		494.7	35526.6		494.7	20897.9		494.7	12244.5		535.75	69750.4	70802.5	69617.8	69617.8	69707.1	70713.2		535.75	4514.8	4855.13	3481.14	3481.14	3481.14	4855.13		535.75	13676.7	13852.5	13287.2	13287.2	13302.2	13837.5		3011.47	-412.991		3011.47	-220.441		3460.29	42.059
0.13804	6794.68		0.13841	9818.94		0.13694	15347.5		494.6	35665.8		494.6	21170		494.6	12385.1		535.65	70506	70910.2	69590.4	69590.4	69695.5	70805		535.65	4860.1	4969.16	3450.23	3450.23	3450.23	4969.16		535.65	13807.1	13898.1	13277.4	13277.4	13295	13880.5		3015.38	-550.422		3015.38	-171.408		3460.39	-71.1753
0.17255	6783.36		0.17301	9221.33		0.17118	14598.4		494.5	35722.8		494.5	20996.6		494.5	12399.9		535.55	70798.2	71031.6	69561.7	69561.7	69685.2	70908.1		535.55	5304.9	5097.42	3418.99	3418.99	3418.99	5097.42		535.55	13809	13949	13267.5	13267.5	13288.3	13928.2		3019.29	-326.731		3019.29	-75.2979		3460.49	298.449
0.20706	6287.29		0.20761	9449.16		0.20541	13720.1		494.4	35402.9		494.4	20660.9		494.4	12600.7		535.45	70528.7	71169	69532.6	69532.6	69677.5	71024.2		535.45	4529.9	5241.04	3387.33	3387.33	3387.33	5241.04		535.45	13926.4	14005.7	13257.7	13257.7	13282.2	13981.3		3023.2	-485.221		3023.2	-99.512		3460.59	311.831
0.24157	5612.75		0.24221	10364.1		0.23965	13096.4		494.3	35780.2		494.3	20821.5		494.3	12623.9		535.35	70728.9	71325.1	69503.9	69503.9	69673.5	71155.6		535.35	5248.7	5402.82	3356.32	3356.32	3356.32	5402.82		535.35	13638	14068.7	13248	13248	13276.7	14040		3027.11	-454.463		3027.11	-163.636		3460.68	414.619
0.27607	4981.54		0.27681	11710.9		0.27388	12804.5		494.2	36222.2		494.2	20671.6		494.2	12260.2		535.25	71344.6	71501	69474.8	69474.8	69673	71302.8		535.25	4985	5582.86	3324.65	3324.65	3324.66	5582.85		535.25	13501.7	14138.4	13238.1	13238.1	13271.7	14104.8		3031.02	-327.638		3031.02	-236.212		3460.78	339.512
0.31058	4644.27		0.31142	12734.7		0.30812	12814.8		494.1	35653.3		494.1	20829.4		494.1	12351.1		535.15	71087.1	71698.2	69444.7	69444.7	69675.9	71467		535.15	4967.5	5783.92	3293.19	3293.19	3293.2	5783.91		535.15	14156.5	14215.5	13228.2	13228.2	13267.5	14176.2		3034.93	-163.512		3034.93	-151.422		3460.88	-140.444
0.34509	4625.08		0.34602	12665.1		0.34235	13030.6		494	35317.3		494	20627		494	12663.8		535.05	71604.2	71920.5	69415	69415	69684.3	71651.2		535.05	5159.9	6007.89	3261.71	3261.71	3261.73	6007.88		535.05	14355.4	14300.9	13218.5	13218.5	13264.4	14255		3038.84	-410.554		3038.84	-81.653		3460.98	-79.0502
0.3796	4883.99		0.38062	11695.1		0.37659	13418.5		493.9	35474.5		493.9	20603.9		493.9	12452.8		534.95	71800.8	72168.9	69384.4	69384.4	69697.6	71855.7		534.95	5702.3	6256.36	3230.04	3230.04	3230.07	6256.33		534.95	14324.1	14395.2	13208.9	13208.9	13262.4	14341.6		3042.75	-385.339		3042.75	-53.1426		3461.08	151.689
0.41411	5415.85		0.41522	10147.1		0.41082	13890.6		493.8	35113.9		493.8	20878.4		493.8	12379.4		534.85	71840.6	72446.7	69353.6	69353.6	69717.1	72083.1		534.85	6169	6531.59	3197.86	3197.86	3197.93	6531.52		534.85	14264	14498.9	13199.3	13199.3	13261.6	14436.5		3046.66	-354.634		3046.66	-173.775		3461.17	109.723
0.44862	6045.36		0.44982	8878.34		0.44506	14283.5		493.7	35770		493.7	20586.8		493.7	12409.2		534.75	72459.4	72756.6	69322.6	69322.6	69744	72335.3		534.75	6277	6835.59	3165.24	3165.24	3165.36	6835.46		534.75	14960.7	14612.6	13189.6	13189.6	13262	14540.2		3050.57	-253.805		3050.57	-207.283		3461.27	78.549
0.48313	6700.79		0.48442	8480.49		0.47929	14385.3		493.6	34942		493.6	20598.2		493.6	12529.3		534.65	72446.3	73100.8	69290.7	69290.7	69778.3	72613.2		534.65	6525.9	7171.34	3132.5	3132.5	3132.73	7171.11		534.65	14683.2	14737.6	13180.2	13180.2	13264.2	14653.6		3054.48	-154.828		3054.48	-172.807		3461.37	-115.833
0.51764	6928.93		0.51903	8985.18		0.51353	14125		493.5	35277.4		493.5	20551.7		493.5	12643.9		534.55	73242.6	73483.3	69258.7	69258.7	69822.2	72919.8		534.55	6674.7	7541.46	3099.5	3099.51	3099.92	7541.05		534.55	15245.4	14873.9	13170.8	13170.8	13268	14776.6		3058.39	-32.1754		3058.39	-239.733		3461.47	-135.174
0.55215	6595.32		0.55363	9911.15		0.54777	13749.3		493.4	36045.6		493.4	20595.2		493.4	12522.2		534.45	73668.8	73905.1	69225.5	69225.5	69875.7	73254.9		534.45	7808.1	7948.1	3066.35	3066.36	3067.08	7947.36		534.45	15240.5	15022.7	13161.5	13161.5	13274	14910.2		3062.3	-41.1176		3062.3	-132.747		3461.56	50.9786
0.58666	5862.62		0.58823	10711.5		0.582	13415.9		493.3	35771.5		493.3	20537.9		493.3	12496.3		534.35	74010.3	74370	69191.6	69191.6	69940.8	73620.7		534.35	8244.4	8393.36	3032.17	3032.18	3033.44	8392.08		534.35	15950.3	15184.1	13152.2	13152.2	13282.1	15054.2		3066.21	-231.435		3066.21	-102.639		3461.66	71.2261
0.62117	5082.66		0.62283	10658		0.61624	13311.8		493.2	35369.2		493.2	20819.3		493.2	12313.9		534.25	74687.9	74879.5	69157.1	69157.2	70019.2	74017.3		534.25	8724.4	8879.55	2997.58	2997.59	2999.75	8877.36		534.25	15777	15358.9	13143.1	13143.1	13292.9	15209.1		3070.12	-310.702		3070.12	-108.848		3461.76	-31.0788
0.65568	4661.71		0.65743	9939.3		0.65047	13354.9		493.1	35927.4		493.1	20907.9		493.1	12228.4		534.15	75287.1	75434.9	69121.6	69121.7	70112.3	74444.2		534.15	9487.1	9408.82	2962.53	2962.55	2966.19	9405.14		534.15	15962.5	15546.9	13134	13134	13306.5	15374.5		3074.03	-271.902		3074.03	-103.965		3461.86	46.3166
0.69019	4610.1		0.69203	8922.6		0.68471	13682.1		493	35732.5		493	20918.2		493	12333.8		534.05	75560.1	76037.3	69085.2	69085.2	70222.3	74900.1		534.05	10262.7	9982.72	2926.78	2926.82	2932.86	9976.6		534.05	15894.3	15748.1	13125	13125	13323.3	15549.8		3077.94	-166.806		3077.94	-79.5266		3461.96	312.565
0.72469	4912.02		0.72664	8114.25		0.71894	14347.4		492.9	35858.4		492.9	20953.5		492.9	12384.2		533.95	76407.9	76685.5	69048.2	69048.4	70351.7	75381.8		533.95	10687.8	10601.1	2890.31	2890.38	2900.24	10591.1		533.95	16151.1	15962.1	13115.9	13116	13343.7	15734.3		3081.85	-363.909		3081.85	-154.53		3462.05	56.8193
0.7592	5530.93		0.76124	7724.39		0.75318	15128.9		492.8	35867.5		492.8	20598.8		492.8	12167.4		533.85	77617.5	77376.9	69010	69010.2	70502.6	75884.1		533.85	11409.5	11264.5	2853.43	2853.55	2869.43	11248.4		533.85	16388.8	16187.7	13107	13107	13368.2	15926.4		3085.76	-395.783		3085.76	-149.163		3462.15	23.9806
0.79371	6352.39		0.79584	7906.44		0.78741	15601.2		492.7	35568.2		492.7	20895.8		492.7	12293.8		533.75	77689.6	78105.5	68969.9	68970.2	70677.1	76398		533.75	11902.3	11969.9	2815.89	2816.07	2841.25	11944.3		533.75	16455.1	16423.6	13098.1	13098.1	13397.4	16124.2		3089.67	-147.315		3089.67	-168.019		3462.25	-213.15
0.82822	7097.1		0.83044	8504.22		0.82165	15382.3		492.6	35615		492.6	20598.3		492.6	12343.6		533.65	78451.9	78866.4	68929.6	68930.1	70880.3	76915.3		533.65	12670.9	12714.1	2777.88	2778.17	2817.47	12674.2		533.65	17164.1	16667.6	13089.2	13089.3	13431.8	16325		3093.58	-258.891		3093.58	-117.991		3462.35	-221.672
0.86273	7255.88		0.86504	9261.6		0.85588	14728.6		492.5	35738.2		492.5	20505.5		492.5	12697.8		533.55	78770.1	79649.4	68888.2	68888.9	71114.9	77422		533.55	13320.1	13491.3	2739.16	2739.62	2800.03	13430		533.55	17584.3	16916.9	13080.6	13080.8	13472.2	16525.1		3097.49	-406.998		3097.49	-37.7719		3462.44	226.863
0.89724	6854.04		0.89965	9690.37		0.89012	13824.5		492.4	35790.8		492.4	20854.6		492.4	12626.1		533.45	80078.6	80442.4	68846.2	68847.3	71385.6	77902		533.45	14295.3	14292.2	2699.83	2700.54	2791.98	14199.4		533.45	17153	17168	13072.2	13072.4	13519.4	16720.5		3101.4	-264.42		3101.4	-43.8558		3462.54	-27.197
0.93175	5851.26		0.93425	9476.21		0.92435	13229.5		492.3	36035.9		492.3	20291.5		492.3	12410.6		533.35	80176	81231.3	68802.2	68803.9	71695.8	78336.1		533.35	15017.1	15106.1	2659.61	2660.71	2797.02	14967.6		533.35	17113.8	17416	13063.6	13063.9	13573.9	16905.4		3105.31	-210.048		3105.31	-50.4877		3462.64	68.2463
0.96626	4855.3		0.96885	8779.63		0.95859	12999.6		492.2	36032		492.2	20491		492.2	12556.2		533.25	80734.2	82002.8	68758	68760.5	72052.2	78706		533.25	15904.4	15918.5	2618.71	2620.42	2820.43	15715.1		533.25	17475	17656.8	13055	13055.5	13636.6	17074.6		3109.22	-152.767		3109.22	-120.811		3462.74	146.29
1.00077	4239.68		1.00345	7997.89		0.99282	13127.6		492.1	36219.7		492.1	20743.8		492.1	12717.5		533.15	81888.9	82743.4	68712.9	68716.7	72460.3	78992.1		533.15	17074.7	16713.7	2577	2579.59	2868.61	16419.5		533.15	17512.8	17885.8	13046.5	13047.3	13709	17222.4		3113.13	-200.271		3113.13	-136.221		3462.83	-149.919
1.03528	4064.89		1.03805	7424.29		1.02706	13582		492	36459.5		492	20843.3		492	12447.7		533.05	82822.5	83442.8	68666	68671.8	72926	79176.9		533.05	17554.7	17475	2534.22	2538.14	2949.45	17055.8		533.05	17773.5	18098	13038	13039.3	13791.9	17342.7		3117.04	-200.145		3117.04	-124.463		3462.93	-206.584
1.06979	4198.77		1.07265	7205.61		1.06129	14284		491.9	35862.1		491.9	20928.3		491.9	12304.5		532.95	83157.5	84095.3	68617.6	68626.2	73456.5	79247.7		532.95	17963.1	18185.6	2490.98	2496.85	3073.11	17597.6		532.95	18155.3	18290	13029.6	13031.5	13887	17430.7		3120.95	-64.5842		3120.95	-121.133		3463.03	-62.4049
1.1043	4241.51		1.10725	7392.44		1.09553	15013.6		491.8	35954.9		491.8	20939.2		491.8	12853.6		532.85	84171.5	84704.3	68568.7	68581.3	74061.5	79198.8		532.85	18160.8	18832.6	2447.34	2456.06	3251.17	18020		532.85	18101	18459.1	13021.4	13024.2	13995.6	17482		3124.86	-329.479		3124.86	-131.177		3463.13	286.966
1.13881	4678.72		1.14186	7805.05		1.12976	15410.9		491.7	35884		491.7	21024.7		491.7	12682.7		532.75	84958.9	85277.4	68518.1	68536.6	74748.1	79029		532.75	18819.4	19406.3	2403.48	2416.32	3496.32	18300.6		532.75	18395.9	18604.3	13013.1	13017.3	14119.4	17493.8		3128.77	-384.32		3128.77	-181.341		3463.23	333.178
1.17331	5061.19		1.17646	8133.85		1.164	15412.7		491.6	36288.5		491.6	20599.1		491.6	12545.1		532.65	85803.5	85832.6	68466.4	68493.2	75526.5	78745.7		532.65	19220.3	19904.6	2359.01	2377.75	3822.11	18422.7		532.65	18623.9	18726.9	13004.9	13011.1	14260.2	17465.5		3132.68	-349.197		3132.68	-139.22		3463.32	118.833
1.20782	5170.18		1.21106	8240.8		1.19824	14805.1		491.5	36595.1		491.5	20823.4		491.5	12522.3		532.55	86528.2	86393.8	68413.3	68451.7	76407.6	78361		532.55	19877.1	20334.2	2314.15	2341.27	4243.44	18377.8		532.55	18577	18829.9	12996.9	13005.7	14420	17397.8		3136.59	-152.61		3136.59	-75.9127		3463.42	101.132
1.24233	4617.12		1.24566	7911.59		1.23247	13991.6		491.4	36485.6		491.4	21076.1		491.4	12629.2		532.45	86992.6	86989.1	68359	68413.8	77400.7	77892.6		532.45	19784.9	20709.4	2268.66	2307.6	4773.49	18165.6		532.45	18898.7	18918.4	12988.8	13001.5	14601	17293.4		3140.5	-210.847		3140.5	-28.9651		3463.52	-146.073
1.27684	4403.19		1.28026	7464.03		1.26671	13211.5		491.3	36232.6		491.3	21354.2		491.3	12667.4		532.35	88340.5	87650.6	68304	68381.3	78517.8	77359.4		532.35	20567.6	21053.8	2223.22	2278.67	5426.2	17795.4		532.35	18669.5	18999.3	12980.8	12998.9	14805.3	17156.6		3144.41	-81.8044		3144.41	-39.7746		3463.62	-41.2282
1.31135	4136.03		1.31487	7262.43		1.30094	12828.7		491.2	36203.3		491.2	21257.8		491.2	12509.4		532.25	89149.3	88407.1	68246.9	68355.2	79765.2	76780.3		532.25	20515	21394.3	2177.05	2255.36	6209.74	17283.3		532.25	19371.8	19080.3	12972.7	12998.4	15035	16992.3		3148.32	-188.174		3148.32	-85.3378		3463.71	-61.1817
1.34586	4067.05		1.34947	7552.27		1.33518	12926.3		491.1	36489.6		491.1	20953.9		491.1	12530.7		532.15	90190.9	89287.6	68188.5	68339.2	81151.3	76174.1		532.15	20847	21761.8	2130.88	2240.63	7130.86	16652.1		532.15	19140.4	19170.4	12964.9	13000.9	15292.7	16806.6		3152.23	-380.052		3152.23	-177.102		3463.81	-27.4307
1.38037	3897.21		1.38407	8344.05		1.36941	13513.5		491	37025.5		491	21160.8		491	12275		532.05	91419.3	90315.3	68128.4	68336.5	82679.5	75556.2		532.05	21542.9	22184.6	2084.38	2237.05	8189.92	15926.4		532.05	19667.8	19277.8	12957	13007	15579.6	16605.2		3156.14	-71.7335		3156.14	-36.1162		3463.91	9.17698
1.41488	4145.99		1.41867	9391.46		1.40365	14496.2		490.9	36776.1		490.9	21242.6		490.9	12400.3		531.95	92449.3	91502.9	68066.4	68351.7	84343.9	74940.2		531.95	22319.8	22684.9	2037.23	2247.98	9378.27	15133.1		531.95	19633.6	19410.8	12949.3	13018.3	15897.4	16393.7		3160.05	-38.6124		3160.05	-22.9266		3464.01	-119.357
1.44939	4826.14		1.45327	10060.5		1.43788	15517		490.8	36580.7		490.8	21327.2		490.8	12762.1		531.85	93658.5	92855.6	68002.9	68391.1	86134	74336.1		531.85	23154.4	23278.2	1989.35	2278.25	10682.3	14296.4		531.85	19900.2	19575.6	12941.6	13036.2	16245.4	16177.2		3163.96	97.2145		3163.96	-28.582		3464.11	-126.234
1.4839	5834.89		1.48787	10044.7		1.47212	16316.3		490.7	36663.9		490.7	21468.8		490.7	12858.3		531.75	95020.3	94360.6	67937.4	68462.3	88021	73752		531.75	24069.6	23968.8	1940.69	2333.9	12076.5	13439.7		531.75	20322.2	19777.1	12934	13062.8	16622.2	15960.1		3167.87	-25.6468		3167.87	-69.6793		3464.2	142.298
1.51841	6674.04		1.52248	9265.82		1.50635	16273		490.6	36514.7		490.6	21198.1		490.6	12787.4		531.65	95875	95990.7	67869.7	68574.9	89962.9	73192.3		531.65	24991.2	24751.4	1891.18	2422.8	13529.4	12581.5		531.65	20222.6	20017.6	12926.5	13100.6	17024.1	15745.8		3171.78	-117.293		3171.78	-101.767		3464.3	165.886
1.55292	7003.84		1.55708	7990.36		1.54059	15742.6		490.5	36503.2		490.5	21139.3		490.5	13127.5		531.55	98246.7	97700.8	67800.8	68742.5	91899.1	72660.7		531.55	26085.7	25611.5	1840.81	2555.1	15001.4	11736.7		531.55	20642	20295.3	12919	13152.9	17443.1	15537.2		3175.69	-151.622		3175.69	-34.6444		3464.4	-184.172
1.58743	6585.01		1.59168	7124.77		1.57482	14965.5		490.4	36833.4		490.4	21321.6		490.4	12873.3		531.45	99576.7	99421	67728.1	68978.4	93741.8	72157		531.45	26628.1	26525.3	1789.44	2743.16	16443.6	10917.4		531.45	20899.2	20605.6	12911.6	13224	17868.5	15336.3		3179.6	-176.528		3179.6	-45.259		3464.5	-127.429
1.62194	5728.28		1.62628	6804.81		1.60906	14344.4		490.3	36610.1		490.3	21479.2		490.3	12911.9		531.35	101082	101075	67653.4	69304.8	95394.3	71682.6		531.35	27288.2	27467.5	1737.54	3003.93	17807.1	10131.6		531.35	21144.4	20939.3	12904.4	13319.1	18284.2	15144.7		3183.51	-156.009		3183.51	-28.6086		3464.59	-183.037
1.65644	4839.72		1.66088	7112.23		1.64329	14036.1		490.2	37544.4		490.2	21315.1		490.2	12756		531.25	101821	102575	67576.3	69746.4	96744.6	71237.2		531.25	28338.5	28409.7	1685.01	3357.35	19037	9385.36		531.25	21518.7	21284.3	12897.2	13444.9	18670.6	14963.1		3187.42	-131.058		3187.42	-91.4914		3464.69	-5.09871
1.69095	4205.17		1.69548	7836.83		1.67753	13843.7		490.1	36872.8		490.1	21803.2		490.1	12860		531.15	102689	103851	67498.1	70336.9	97689.6	70820.6		531.15	29418.5	29329.9	1631.52	3829.09	20082.9	8680.96		531.15	21943.2	21626.9	12890.1	13610	19005	14792		3191.33	-69.4778		3191.33	-8.85777		3464.79	-46.7669
1.72546	3984.52		1.73009	8567.35		1.71176	13695.4		490	37514.4		490	22165.3		490	12795.3		531.05	104161	104857	67418.4	71117.8	98145.4	70430.8		531.05	30251.6	30216.6	1577.02	4452.36	20899	8019.27		531.05	22277.6	21954.1	12883.2	13825	19263.7	14631.8		3195.24	-159.862		3195.24	-61.7052		3464.89	103.107
1.75997	4197.62		1.76469	8840.32		1.746	13510.5		489.9	37752.2		489.9	21645.3		489.9	13097.5		530.95	104903	105595	67336.3	72139.1	98063.4	70065.7		530.95	30974.7	31072.2	1521.74	5268.12	21446.4	7401.2		530.95	22048.3	22259	12876.4	14103.7	19426	14482.2		3199.15	-334.208		3199.15	-151.632		3464.99	70.8731
1.79448	4701.66		1.79929	8567.32		1.78024	13433.3		489.8	37959.2		489.8	21401.9		489.8	13206.6		530.85	105620	106132	67253.1	73469.2	97444.6	69724.2		530.85	32667.8	31922.8	1465.77	6330.28	21699	6825.07		530.85	22593.4	22543.7	12869.5	14462.8	19477.2	14342.8		3203.06	-312.715		3203.06	-144.788		3465.08	277.881
1.82899	5315.62		1.83389	7687.12		1.81447	13485.5		489.7	38367.9		489.7	21451.2		489.7	13119.2		530.75	106023	106593	67168.7	75188.8	96336.9	69404.8		530.75	34017.4	32817.2	1408.27	7703.29	21641.5	6289		530.75	22991.6	22824.9	12862.9	14924.7	19412.4	14213.4		3206.97	-241.579		3206.97	-39.4212		3465.18	9.23223
1.8635	5887.1		1.86849	6903.75		1.84871	13571.7		489.6	37974.3		489.6	21518.7		489.6	13359		530.65	106978	107164	67083.5	77400.4	94824.5	69105.8		530.65	34644.1	33837.7	1349.52	9471.5	21274.5	5790.8		530.65	23189.6	23134.6	12856.3	15517	19236.8	14093.5		3210.88	-127.195		3210.88	-30.1297		3465.28	-109.721
1.89801	6236.65		1.90309	6580.17		1.88294	13539		489.5	37777.1		489.5	21748		489.5	13294.3		530.55	107092	108066	66996.8	80223.9	93010.5	68824.8		530.55	36211.7	35099.9	1290.16	11739.6	20612.1	5328.54		530.55	23792.2	23520.1	12849.9	16272.4	18964.8	13982.6		3214.79	-257.42		3214.79	-44.5425		3465.38	224.773
1.93252	6094.07		1.9377	6868.29		1.91718	13359.8		489.4	38393.9		489.4	21847.3		489.4	13645.4		530.45	108953	109535	66909.8	83784.8	91008.2	68561.4		530.45	37273.9	36746.5	1229.38	14624.5	19681.4	4899.39		530.45	24612.4	24041.5	12843.6	17231.6	18617	13880		3218.7	-23.4531		3218.7	-101.809		3465.47	109.419
1.96703	5615.87		1.9723	7657.52		1.95141	13132		489.3	38732.3		489.3	22071		489.3	13484.6		530.35	111771	111777	66819.9	88192.6	88913.1	68311.4		530.35	39171.5	38944.6	1167.6	18259.3	18519.6	4500.87		530.35	24740.3	24763.6	12837.6	18435.8	18217.5	13785.6		3222.61	36.4754		3222.61	-128.995		3465.57	-301.132
2.00154	4820.02		2.0069	8637.48		1.98565	12938.9		489.2	38663.6		489.2	21950.6		489.2	13506.4		530.25	113928	114894	66725.7	93464.5	86809.3	68072		530.25	42004.8	41843.8	1104.1	22748.2	17173.6	4130.21		530.25	25778.9	25744.6	12831.7	19921	17788.6	13698.4		3226.52	-84.6503		3226.52	-35.0562		3465.67	-203.928
2.03605	4095.2		2.0415	9099.85		2.01988	12887.8		489.1	38800.7		489.1	22211.3		489.1	13314.9		530.15	117358	118770	66628.1	99424.5	84759.2	67842.8		530.15	45861	45517.5	1038.04	28116.4	15693.1	3784.04		530.15	27087.8	27012.7	12826.1	21696.6	17350.2	13618.1		3230.43	-100.516		3230.43	-35.8369		3465.77	122.634
									489	38584.9		489	21917.3		489	13584.4		530.05	121681	122901	66525.3	105528	82802.7	67620.6		530.05	50124	49836.5	968.52	34185.3	14129.1	3459.1		530.05	28127.8	28522.2	12821	23701.1	16918.6	13544.5		3234.34	-173.714		3234.34	-95.5333		3465.86	103.155
									488.9	38488.5		488.9	22018.3		488.9	13686.1		529.95	124418	126284	66415.8	110746	80966.9	67403.1		529.95	54218.2	54290.2	895.19	40392.9	12534.3	3153.25		529.95	29573.4	30104	12816.2	25755.1	16504.5	13476.9		3238.25	-185.18		3238.25	-28.6622		3465.96	131.533
									488.8	39060.5		488.8	22129.7		488.8	13808.3		529.85	126372	127637	66302.1	113785	79265	67191.5		529.85	56933	57896.1	818.18	45714	10954	2864.43		529.85	31381.8	31425.1	12811.9	27518.3	16115.7	13415		3242.16	-197.184		3242.16	-68.2595		3466.06	-52.0314
									488.7	39204		488.7	21981.6		488.7	13520.8		529.75	125535	125987	66185.4	113668	77703.8	66986.1		529.75	57839.8	59370.7	738.71	48824.2	9431.64	2592.31		529.75	31597.3	32058.5	12808.3	28560.1	15756.4	13358.6		3246.07	-256.318		3246.07	-134.822		3466.16	1.25926
									488.6	39521.4		488.6	22467.7		488.6	13634.8		529.65	124023	121337	66069.7	110403	76283.5	66790.2		529.65	58440.1	57764	658.37	48743.8	8000.2	2336.7		529.65	31930.6	31681.4	12804.7	28556.8	15427.3	13306.6		3249.98	9.70441		3249.98	-29.5545		3466.26	-37.9973
									488.5	39568.4		488.5	22465.6		488.5	13574.6		529.55	117268	114648	65956.1	104959	74997.8	66604		529.55	55456.1	53094.9	577.43	45470.5	6682.97	2096.25		529.55	30514.7	30294	12801.2	27508.5	15129.1	13258.9		3253.89	-12.2291		3253.89	-18.6643		3466.35	470.396
									488.4	40079.3		488.4	22696.4		488.4	13760		529.45	110500	107229	65852.4	98652.7	73846.7	66434.7		529.45	50478.8	46371.3	499.04	39996.8	5499.65	1872.94		529.45	28948.4	28215.6	12797.3	25736.2	14859.5	13214.4		3257.8	-268.962		3257.8	-68.5743		3466.45	288.636
									488.3	39950.8		488.3	22675.8		488.3	13861		529.35	102664	100081	65758.6	92497.4	72818.7	66281.5		529.35	42644.5	38912.7	424.98	33637.9	4457.67	1667.07		529.35	27117	25878.7	12792.8	23674.2	14617.3	13172.8		3261.71	-337.237		3261.71	-95.5044		3466.55	-33.2285
									488.2	40381.9		488.2	23101.4		488.2	13870.3		529.25	94456.1	93748.3	65676.3	87049	71906.3	66145.7		529.25	34179.6	31761.5	357.76	27436.1	3560.74	1480.16		529.25	24245.7	23617.6	12787.7	21659.4	14399.9	13133.7		3265.62	-134.168		3265.62	-61.4615		3466.65	107.799
									488.1	40653.1		488.1	23158.5		488.1	14126.5		529.15	86084	88397.4	65606.2	82483.6	71099	66027.1		529.15	26216.6	25460.9	297.94	21942	2803.16	1311.62		529.15	20506.1	21610	12781.6	19871.9	14204.8	13096.5		3269.53	-242.88		3269.53	-61.9099		3466.74	-80.5807
									488	40616.8		488	23151.5		488	14360.4		529.05	80376.8	83991.6	65548.4	78775.5	70387.4	65925.6		529.05	19596.4	20178.5	245.09	17334.3	2174.38	1159.99		529.05	18143.1	19915.1	12774.2	18373.3	14029.5	13060.8		3273.44	-192.184		3273.44	-42.1525		3466.84	12.131
									487.9	40757.4		487.9	23136.8		487.9	14183.4		528.95	75755.9	80415.3	65499.1	75817.5	69759.1	65836.8		528.95	13036.4	15881.8	198.03	13593.1	1661.38	1023.33		528.95	16187.3	18520.9	12766.1	17154.1	13872.4	13026.6		3277.35	-205.566		3277.35	12.7651		3466.94	-40.0647
									487.8	41009.9		487.8	23420.6		487.8	13932.5		528.85	72268.9	77526.3	65456.5	73476.6	69203.9	65758.7		528.85	7921.1	12441.3	156.71	10604.5	1249.55	900.66		528.85	15267.1	17391.4	12757.2	16180.3	13731.5	12994		3281.26	-244.498		3281.26	-78.8412		3467.04	-3.16602
									487.7	41618.4		487.7	22961.6		487.7	14140.3		528.75	70204.2	75199.6	65419.1	71635.2	68713.3	65689.2		528.75	5827.2	9715.9	119.87	8241.84	923.7	790.09		528.75	14169.3	16481.7	12748.1	15409.2	13605.5	12963.2		3285.17	-127.952		3285.17	-92.7588		3467.14	-307.371
									487.6	41858.1		487.6	23288.4		487.6	14581.1		528.65	68470.7	73323.1	65384.7	70188.2	68278.3	65626		528.65	4265.2	7565.5	84.84	6379.86	667.09	688.23		528.65	13288.4	15750	12738.6	14800.8	13492.5	12933.9		3289.08	-186.621		3289.08	-102.234		3467.23	-411.776
									487.5	41783.7		487.5	23489.1		487.5	14376.7		528.55	67839.8	71806.9	65352.8	69052.2	67892.2	65568.2		528.55	2983.5	5872.93	51.15	4914.89	466.39	593.96		528.55	13251.9	15162	12728.8	14322.3	13391.3	12906		3292.99	-124.923		3292.99	-103.075		3467.33	-60.9281
									487.4	41929.1		487.4	23360.8		487.4	14205.5		528.45	66633.5	70579.9	65321.8	68161.1	67548.6	65513.8		528.45	2359.5	4544.59	18.57	3764.94	310.24	506.54		528.45	13014.1	14688.5	12719	13946.2	13300.6	12879.6		3296.9	-121.521		3296.9	-24.1649		3467.43	140.524
									487.3	42237.3		487.3	23497.1		487.3	14428.7		528.35	66024	69584.3	65292.6	67462.6	67243.3	65463.6		528.35	1635	3501.41	-13.5	2861.38	188.22	424.83		528.35	12666	14306.8	12709.1	13651	13219.3	12854.6		3300.81	-333.459		3300.81	-46.7742		3467.53	-154.967
									487.2	42183.1		487.2	24226.2		487.2	14691.1		528.25	65741.7	68775.1	65264.3	66915.6	66971.5	65416.5		528.25	1406.3	2683.47	-44.95	2152.63	92.46	348.49		528.25	12162.3	13998.2	12699	13419.1	13146.3	12830.9		3304.72	-186.227		3304.72	-17.8485		3467.62	171.601
									487.1	43282.7		487.1	23948.5		487.1	14635.2		528.15	65423.2	68114.8	65236.3	66486.8	66728.9	65371.6		528.15	729.2	2041.15	-76.23	1596.11	15.94	276.64		528.15	12714.3	13747.6	12688.9	13236.7	13080.5	12808.2		3308.63	-113.769		3308.63	-41.2612		3467.72	225.776
									487	43320.8		487	24006.7		487	14968.5		528.05	65102.1	67574.2	65208.7	66150.5	66512.2	65328.9		528.05	110	1536.31	-106.94	1159.24	-46.07	209.27		528.05	12776.1	13544.2	12678.9	13093.7	13021.4	12786.8		3312.54	-81.3757		3312.54	-59.0052		3467.82	-52.1403
									486.9	43479.6		486.9	24031.2		486.9	14820.3		527.95	65295	67130.7	65181.6	65886.9	66318.7	65288.2		527.95	235.2	1139.32	-137.13	816.6	-97.53	146		527.95	12668.9	13378.2	12668.9	12981.3	12968.2	12766.4		3316.45	58.7396		3316.45	-45.2896		3467.92	-206.001
									486.8	44209.6		486.8	24669.7		486.8	14956.6																										3320.36	-108.351		3320.36	-27.1279		3468.02	-80.5574
									486.7	44366.8		486.7	24522.7		486.7	14839.6																										3324.27	-120.354		3324.27	-3.42281		3468.11	192.337
									486.6	44323.9		486.6	24865.8		486.6	15262.9																										3328.18	19.8394		3328.18	-64.7708		3468.21	169.13
									486.5	44821.6		486.5	25060		486.5	15415.5																										3332.09	10.2538		3332.09	-61.3601		3468.31	273.869
									486.4	44933.4		486.4	25179.1		486.4	15425																										3336	27.0761		3336	-22.8995		3468.41	-73.1993
									486.3	44750.8		486.3	25288.3		486.3	15451.8																										3339.91	24.7036		3339.91	-1.68567		3468.5	-107.075
									486.2	45099.6		486.2	25443.8		486.2	15683.5																										3343.82	38.9289		3343.82	-36.1223		3468.6	-180.709
									486.1	45451.4		486.1	25229.8		486.1	15658.7																										3347.73	26.2297		3347.73	37.8273		3468.7	-121.151
									486	45390.9		486	25386.6		486	16083.1																										3351.64	-226.655		3351.64	53.6315		3468.8	73.551
									485.9	45983.5		485.9	25664.5		485.9	15665.6																										3355.55	-123.772		3355.55	110.817		3468.9	-91.3016
									485.8	46356.2		485.8	25700.4		485.8	15567.5																										3359.46	-227.219		3359.46	54.2859		3468.99	-100.906
									485.7	46241.4		485.7	25648.1		485.7	16185.2																										3363.37	-122.96		3363.37	35.7037		3469.09	-181.009
									485.6	46937.3		485.6	25843.6		485.6	15896.5																										3367.28	-158.506		3367.28	-120.535		3469.19	68.8918
									485.5	47311.4		485.5	26182.6		485.5	16433.2																										3371.19	-174.838		3371.19	-75.2212		3469.29	72.7988
									485.4	47514.9		485.4	26082.7		485.4	16160.4																										3375.1	47.6446		3375.1	-41.8061		3469.38	-129.237
									485.3	47954.9		485.3	25824.1		485.3	16101.7																										3379.01	-2.7786		3379.01	-103.5		3469.48	-235.413
									485.2	47890.5		485.2	26484.5		485.2	16224.9																										3382.92	-82.5656		3382.92	-97.7336		3469.58	-55.832
									485.1	47926.5		485.1	26401		485.1	16657.1																										3386.83	-109.033		3386.83	-24.1663		3469.68	6.90642
									485	48272.6		485	26599.4		485	16349.4																										3390.74	-187.253		3390.74	-36.7861		3469.78	-15.7002
									484.9	48073.9		484.9	26336.6		484.9	16168.8																										3394.65	19.8573		3394.65	-66.7526		3469.87	-51.6544
									484.8	48365.1		484.8	25910.9		484.8	15839																										3398.56	6.22726		3398.56	-34.354		3469.97	47.0911
									484.7	48448.4		484.7	25848.4		484.7	15861.5																										3402.47	104.983		3402.47	-32.1803		3470.07	83.5833
									484.6	49261		484.6	25236.3		484.6	16059																										3406.38	32.6193		3406.38	-68.8866		3470.17	-82.88
									484.5	48586.4		484.5	25385		484.5	15779.3																										3410.29	86.3631		3410.29	64.836		3470.26	135.249
									484.4	47710.8		484.4	25821.3		484.4	15979.2																										3414.2	23.9344		3414.2	31.0428		3470.36	191.67
									484.3	47526.4		484.3	25478.7		484.3	15074.4																										3418.11	168.187		3418.11	-2.34645		3470.46	192.583
									484.2	47432.4		484.2	24857.4		484.2	15350																										3422.02	174.527		3422.02	-13.5855		3470.56	325.789
									484.1	46977.7		484.1	24626.2		484.1	14685.3																										3425.93	8.13241		3425.93	-86.3465		3470.66	134.089
									484	46206.3		484	24529.6		484	14695.5																										3429.84	-87.2417		3429.84	-99.1645		3470.75	-30.3134
									483.9	46032.5		483.9	24180.4		483.9	14552																										3433.75	-82.0166		3433.75	-39.4672		3470.85	68.3839
									483.8	45166.1		483.8	23263.1		483.8	14195.7																										3437.66	-119.472		3437.66	-32.9167		3470.95	32.5341
									483.7	44691.1		483.7	22982		483.7	13768.6																										3441.57	-76.4821		3441.57	-18.4301		3471.05	-71.4104
									483.6	44191.2		483.6	22878.3		483.6	13953.8																										3445.48	-175.031		3445.48	-68.7898		3471.14	-2.99765
									483.5	43753.5		483.5	22555.3		483.5	13500																										3449.39	-128.948		3449.39	-37.316		3471.24	-33.7265
									483.4	42360.5		483.4	21927.3		483.4	13195.4																										3453.3	-195.749		3453.3	-59.4945		3471.34	44.0032
									483.3	41156.4		483.3	21739.6		483.3	13050.7																										3457.21	52.3842		3457.21	-0.77641		3471.44	-156.659
									483.2	40466.1		483.2	21514.5		483.2	13060.3																										3461.12	94.2999		3461.12	23.2488		3471.53	-301.366
									483.1	39753.1		483.1	21539.7		483.1	12817.4																										3465.03	0.6237		3465.03	36.4531		3471.63	-51.1186
									483	38653.6		483	21433		483	12763																										3468.94	68.1308		3468.94	96.8501		3471.73	-20.3205
									482.9	38267.2		482.9	21251.3		482.9	12965.5																										3472.85	20.9892		3472.85	-27.6181		3471.83	-147.474
									482.8	37461.4		482.8	20669.7		482.8	12443.4																										3476.76	162.296		3476.76	-96.5299		3471.93	108.467
									482.7	37450.2		482.7	20740.9		482.7	11999.4																										3480.67	251.907		3480.67	64.0613		3472.02	82.852
									482.6	37141.3		482.6	20766.8		482.6	12151.6																										3484.58	169.06		3484.58	82.8873		3472.12	72.8287
									482.5	36211.7		482.5	20161.9		482.5	12132.4																										3488.49	461.709		3488.49	170.803		3472.22	-213.203
									482.4	36353.9		482.4	19914.9		482.4	12068.7																										3492.4	848.914		3492.4	321.924		3472.32	-63.0424
									482.3	35780.8		482.3	19898.6		482.3	12118.5																										3496.31	1346.01		3496.31	401.094		3472.41	84.2619
									482.2	34914.7		482.2	20159.3		482.2	12057.8																										3500.22	2530.81		3500.22	769.165		3472.51	168.262
									482.1	34791.5		482.1	20078.2		482.1	11981																										3504.14	4993.8		3504.14	1498.81		3472.61	176.511
									482	34795.3		482	19712.5		482	11969.7																										3508.04	9300.54		3508.04	2649.9		3472.71	88.4616
									481.9	34464.2		481.9	19318.8		481.9	11908.7																										3511.96	8292.5		3511.96	2463.43		3472.81	255.416
									481.8	34273.3		481.8	19324		481.8	11666.7																										3515.86	-7635.6		3515.86	-2215.05		3472.9	193.928
									481.7	34060.3		481.7	19218.4		481.7	11507.4																										3519.78	-9594.19		3519.78	-2849.63		3473	49.0477
									481.6	34025.6		481.6	19247.9		481.6	11229.9																										3523.69	-5312.56		3523.69	-1456.05		3473.1	82.3762
									481.5	33398.4		481.5	19088.6		481.5	11460.8																										3527.6	-2802.31		3527.6	-782.283		3473.2	47.013
									481.4	32806.9		481.4	18961.1		481.4	11634.2																										3531.51	-1497.58		3531.51	-490.998		3473.29	21.7069
									481.3	33516.6		481.3	19261.7		481.3	11327.5																										3535.42	-661.591		3535.42	-354.637		3473.39	3.60568
									481.2	33033		481.2	19290.9		481.2	11351.8																										3539.33	-656.205		3539.33	-191.68		3473.49	63.0567
									481.1	32721		481.1	18720.8		481.1	11339.4																										3543.24	-449.964		3543.24	-102.272		3473.59	51.407
									481	33188.7		481	18651		481	11395.1																										3547.15	-236.876		3547.15	-105.849		3473.69	63.0038
									480.9	32855.1		480.9	18647.3		480.9	11358.7																										3551.06	-239.667		3551.06	-37.8821		3473.78	-73.7553
									480.8	32995.5		480.8	18755.2		480.8	11491																										3554.97	-318.963		3554.97	-0.13289		3473.88	9.97794
									480.7	32376.8		480.7	19040.1		480.7	11496.9																										3558.88	-328.947		3558.88	55.4961		3473.98	166.003
									480.6	32584.4		480.6	18758.8		480.6	11274.9																										3562.79	-207.008		3562.79	-8.80944		3474.08	28.1692
									480.5	32573.3		480.5	18786.8		480.5	11395.5																										3566.7	-153.345		3566.7	-46.3651		3474.17	81.5786
									480.4	31839.5		480.4	19018.8		480.4	11319.4																										3570.61	-139.743		3570.61	16.9491		3474.27	-69.1672
									480.3	31772.8		480.3	19071.2		480.3	11256.8																										3574.52	-221.999		3574.52	80.3848		3474.37	5.83448
									480.2	31903.8		480.2	19023.6		480.2	11201.9																										3578.43	-28.0587		3578.43	-55.9994		3474.47	101.837
									480.1	31574.2		480.1	18703.2		480.1	10953.2																										3582.34	183.494		3582.34	-52.5586		3474.56	96.592
									480	32047.4		480	19032.6		480	11544.4																										3586.25	17.3915		3586.25	8.34215		3474.66	31.8032
									479.9	32150.1		479.9	18715.4		479.9	11587.8																										3590.16	-214.901		3590.16	-71.3709		3474.76	154.222
									479.8	32080.7		479.8	18302.8		479.8	11430.3																										3594.07	-119.79		3594.07	11.6578		3474.86	137.6
									479.7	31830.2		479.7	18504.4		479.7	10901.5																										3597.98	3.07602		3597.98	5.62333		3474.96	-6.81321
									479.6	31509.1		479.6	18362.5		479.6	11210.4																										3601.89	73.8314		3601.89	60.7194		3475.05	-212.269
									479.5	30906.5		479.5	18788.3		479.5	11115.9																										3605.8	-0.25292		3605.8	44.6146		3475.15	4.53212
									479.4	31299.6		479.4	18615.3		479.4	11005.9																										3609.71	-71.631		3609.71	-61.431		3475.25	68.4864
									479.3	31573.7		479.3	18605		479.3	11360.5																										3613.62	136.083		3613.62	-17.2856		3475.35	-187.059
									479.2	31853.3		479.2	18434.5		479.2	11121.2																										3617.53	15.8958		3617.53	50.0967		3475.44	215.144
									479.1	31664.9		479.1	18478.3		479.1	11067.5																										3621.44	-189.14		3621.44	59.6855		3475.54	186.392
									479	31708.2		479	18758.8		479	10949.3																										3625.35	-78.3045		3625.35	12.5853		3475.64	60.1321
									478.9	31827.3		478.9	18716.5		478.9	10970.3																										3629.26	155.023		3629.26	-19.9474		3475.74	-126.286
									478.8	31634		478.8	18202.2		478.8	10881.9																										3633.17	148.054		3633.17	-73.0596		3475.84	-188.812
									478.7	31481.8		478.7	18177.8		478.7	11244.9																										3637.08	23.5049		3637.08	7.00304		3475.93	-363.846
									478.6	31665.6		478.6	18175.4		478.6	10872																										3640.99	114.094		3640.99	-40.1519		3476.03	-82.5867
									478.5	32230.1		478.5	18534.2		478.5	11179.7																										3644.9	-76.3786		3644.9	-85.2266		3476.13	365.019
									478.4	31397.8		478.4	18469.7		478.4	11206.9																										3648.81	-230.802		3648.81	-128.217		3476.23	204.674
									478.3	31638.6		478.3	18350.5		478.3	11243.3																										3652.72	5.73275		3652.72	-86.0197		3476.32	-66.3686
									478.2	31490.8		478.2	18214.1		478.2	10980																										3656.63	34.6237		3656.63	-15.9871		3476.42	-21.9565
									478.1	31713.7		478.1	18384		478.1	11003.3																										3660.54	8.18444		3660.54	-37.4133		3476.52	-202.237
									478	32010.9		478	18237.2		478	11208.9																										3664.45	-65.8904		3664.45	-34.0016		3476.62	-334.809
									477.9	31839		477.9	18384.6		477.9	11098.5																										3668.36	138.217		3668.36	33.3557		3476.72	132.478
									477.8	31511.2		477.8	18012		477.8	11338.4																										3672.27	51.5836		3672.27	-81.4526		3476.81	-54.6758
									477.7	31383.7		477.7	18232.8		477.7	11068.7																										3676.18	-76.1578		3676.18	-75.2615		3476.91	182.527
									477.6	31746.8		477.6	18291.3		477.6	10863.6																										3680.09	13.2855		3680.09	-92.1249		3477.01	399.185
									477.5	31908.4		477.5	17975.6		477.5	11021.8																										3684	-224.805		3684	-20.9017		3477.11	277.595
									477.4	31773.9		477.4	18216.3		477.4	11173.7																										3687.91	-148.2		3687.91	-137.729		3477.2	171.605
									477.3	31910.8		477.3	18068.6		477.3	11012.3																										3691.82	5.89527		3691.82	-69.7083		3477.3	151.26
									477.2	31583.4		477.2	17844.2		477.2	10986.5																										3695.73	-113.035		3695.73	-11.2485		3477.4	46.0087
									477.1	31536.1		477.1	18185.7		477.1	11050.1																										3699.64	68.5339		3699.64	-48.2872		3477.5	-47.5504
									477	32173.3		477	18642.3		477	11193.7																										3703.55	27.0806		3703.55	-52.8353		3477.6	67.9818
									476.9	32085.1		476.9	18362.8		476.9	10977.9																										3707.46	157.823		3707.46	37.1157		3477.69	42.5055
									476.8	31474.2		476.8	18448.1		476.8	11168.2																										3711.37	217.854		3711.37	40.5627		3477.79	399.522
									476.7	32038.9		476.7	18610.1		476.7	10972.6																										3715.28	-105.12		3715.28	-63.6923		3477.89	110.784
									476.6	32260.9		476.6	18417.5		476.6	11112.8																										3719.19	-28.5001		3719.19	-56.899		3477.99	120.543
									476.5	31591.2		476.5	18432.3		476.5	11006.5																										3723.1	16.8118		3723.1	-30.5089		3478.08	37.6039
									476.4	31623.6		476.4	18310.8		476.4	10986.5																										3727.01	58.509		3727.01	-1.27505		3478.18	107.368
									476.3	31593.8		476.3	18245.1		476.3	10874.7																										3730.92	-74.1921		3730.92	23.8102		3478.28	168.139
									476.2	32205.3		476.2	18441.1		476.2	11000.4																										3734.83	-54.0081		3734.83	98.5888		3478.38	-37.3312
									476.1	31965.4		476.1	18303.6		476.1	11272.9																										3738.74	-105.923		3738.74	88.3686		3478.48	116.608
									476	32044.7		476	18069.7		476	10943.3																										3742.65	-101.841		3742.65	-20.3031		3478.57	-65.2941
									475.9	32164.4		475.9	18210.5		475.9	11009.5																										3746.56	0.82233		3746.56	-19.6327		3478.67	31.2124
									475.8	31967.9		475.8	18322.4		475.8	11204.1																										3750.47	-24.4066		3750.47	8.6915		3478.77	148.125
									475.7	31891		475.7	18324.5		475.7	11035																										3754.38	-221.947		3754.38	-47.3394		3478.87	150.591
									475.6	32011.7		475.6	18636		475.6	11028.6																										3758.29	-116.795		3758.29	-54.2235		3478.96	355.558
									475.5	31850.3		475.5	18143.8		475.5	10792.9																										3762.2	-120.235		3762.2	-0.80381		3479.06	121.322
									475.4	30999.9		475.4	18117.2		475.4	10825.3																										3766.11	-181.286		3766.11	-12.939		3479.16	168.93
									475.3	31502.6		475.3	18629		475.3	10873.6																										3770.02	-73.3511		3770.02	-18.7305		3479.26	340.431
									475.2	31918.1		475.2	18675.2		475.2	11018.8																										3773.93	144.683		3773.93	30.3778		3479.35	268.624
									475.1	32049.8		475.1	18546.1		475.1	10950.9																										3777.84	83.4187		3777.84	74.5371		3479.45	-60.5928
									475	31720.9		475	18265.7		475	11268.4																										3781.75	45.3414		3781.75	44.4405		3479.55	-98.2172
									474.9	31580.4		474.9	18307.4		474.9	10658.5																										3785.66	-64.5318		3785.66	15.996		3479.65	-60.5476
									474.8	31259		474.8	18178.2		474.8	10856.8																										3789.57	-135.713		3789.57	15.098		3479.75	-18.5315
									474.7	31899.5		474.7	18083		474.7	10997.7																										3793.48	-15.7069		3793.48	61.494		3479.84	143.934
									474.6	32354.6		474.6	18066.7		474.6	11078.5																										3797.39	62.5065		3797.39	68.3438		3479.94	44.053
									474.5	32007.2		474.5	17982.2		474.5	11258.7																										3801.3	-69.7973		3801.3	7.03556		3480.04	70.1773
									474.4	32551.4		474.4	18252.1		474.4	10994.5																										3805.21	117.602		3805.21	86.5291		3480.14	-142.64
									474.3	32220.6		474.3	18411.7		474.3	11078.8																										3809.12	184.799		3809.12	58.9716		3480.23	33.2017
									474.2	31667.2		474.2	18263		474.2	10917.3																										3813.03	48.6799		3813.03	-25.2432		3480.33	137.203
									474.1	31914.5		474.1	18009		474.1	10995.5																										3816.94	124.164		3816.94	-47.7564		3480.43	6.16439
									474	31195.4		474	18029.3		474	11247.1																										3820.85	37.7494		3820.85	-55.4686		3480.53	66.6829
									473.9	31636		473.9	18048.1		473.9	11095.2																										3824.76	27.2117		3824.76	-77.0417		3480.63	1.95631
									473.8	31740.8		473.8	18179.3		473.8	10850																										3828.67	-128.818		3828.67	19.8393		3480.72	-98.3183
									473.7	32071.7		473.7	18392.1		473.7	10823.5																										3832.58	-109.25		3832.58	50.0191		3480.82	144.306
									473.6	31243.3		473.6	18268.5		473.6	10834.8																										3836.49	-74.698		3836.49	0.29168		3480.92	137.026
									473.5	31335		473.5	18154.7		473.5	10850.3																										3840.4	-140.946		3840.4	73.7643		3481.02	46.4888
									473.4	31550.5		473.4	17968.5		473.4	10948.9																										3844.31	112.307		3844.31	-46.612		3481.11	-22.7566
									473.3	31592.4		473.3	17720.2		473.3	10869.1																										3848.22	-123.756		3848.22	-67.4465		3481.21	-14.461
									473.2	31326.7		473.2	17801.6		473.2	10966.4																										3852.13	-48.7259		3852.13	-107.383		3481.31	111.576
									473.1	31583.7		473.1	17935		473.1	10987.3																										3856.04	-185.891		3856.04	-32.718		3481.41	-216.894
									473	32011.8		473	18006.4		473	10840.1																										3859.95	-54.6658		3859.95	-10.4074		3481.51	98.8812
									472.9	31385.3		472.9	18302.7		472.9	10523.5																										3863.86	-244.249		3863.86	-55.3505		3481.6	-146.195
									472.8	31600		472.8	18025		472.8	10943																										3867.77	-36.7373		3867.77	47.0042		3481.7	-102.52
									472.7	31582.6		472.7	17995.3		472.7	10897.9																										3871.68	-34.3296		3871.68	-15.5929		3481.8	-20.4399
									472.6	31120.9		472.6	17899.3		472.6	10775.3																										3875.59	-47.7342		3875.59	-57.6958		3481.9	151.048
									472.5	31552.9		472.5	18090		472.5	10960.9																										3879.5	-187.931		3879.5	-23.3451		3481.99	326.745
									472.4	31772.2		472.4	18064.5		472.4	10711.4																										3883.41	-111.341		3883.41	-8.65015		3482.09	246.102
									472.3	31467.6		472.3	17897.5		472.3	10876.3																										3887.32	-49.8602		3887.32	33.7402		3482.19	53.5691
									472.2	31233.9		472.2	17737.2		472.2	10843.7																										3891.23	-86.1873		3891.23	-70.3731		3482.29	-166.705
									472.1	31292.6		472.1	18004.5		472.1	10859.7																										3895.14	-173.912		3895.14	-87.535		3482.39	-351.872
									472	31079.4		472	18144.6		472	10900.4																										3899.05	-171.148		3899.05	-21.3525		3482.48	-52.5361
									471.9	30882.8		471.9	17895.4		471.9	10621.5																										3902.96	18.1074		3902.96	-116.624		3482.58	-147.25
									471.8	30687.1		471.8	17715.6		471.8	11196.6																										3906.87	-147.544		3906.87	-64.4989		3482.68	-81.7663
									471.7	31189.4		471.7	17727.5		471.7	10935.6																										3910.78	-244.901		3910.78	76.0237		3482.78	71.6113
									471.6	31059.4		471.6	17856.8		471.6	10938																										3914.69	-62.9664		3914.69	36.7926		3482.87	262.781
									471.5	31282.1		471.5	17510.4		471.5	10868.1																										3918.6	-151.732		3918.6	-35.2888		3482.97	275.441
									471.4	31412.2		471.4	17580.7		471.4	10774																										3922.51	69.9811		3922.51	-36.0305		3483.07	-33.5071
									471.3	31315.9		471.3	17831.9		471.3	10672																										3926.42	-20.507		3926.42	-49.8227		3483.17	-12.0136
									471.2	31563.2		471.2	17792.2		471.2	10914																										3930.33	-11.6999		3930.33	-91.8671		3483.26	-114.876
									471.1	31259		471.1	17900		471.1	10933.4																										3934.24	96.6963		3934.24	-25.0168		3483.36	-287.791
									471	31155		471	18141.1		471	10734.2																										3938.15	-59.3169		3938.15	-1.7711		3483.46	-273.956
									470.9	31693		470.9	18111.7		470.9	10968.7																										3942.06	-54.1383		3942.06	-9.02925		3483.56	-196.667
									470.8	30954.3		470.8	17864		470.8	11007.9																										3945.97	-153.366		3945.97	-1.24061		3483.66	-160.322
									470.7	31457.7		470.7	17645.4		470.7	11001.7																										3949.88	-108.412		3949.88	14.9897		3483.75	17.783
									470.6	31604.6		470.6	17819		470.6	10805																										3953.79	-183.46		3953.79	-30.3316		3483.85	178.198
									470.5	31616.8		470.5	17871.7		470.5	10981.3																										3957.7	-146.014		3957.7	14.0445		3483.95	102.675
									470.4	31820		470.4	17763.9		470.4	10905.8																										3961.61	-90.4906		3961.61	8.06008		3484.05	-55.0392
									470.3	31344		470.3	17665.9		470.3	10791																										3965.52	11.1217		3965.52	63.3201		3484.14	-69.0449
									470.2	31556		470.2	17662.9		470.2	11256.9																										3969.43	12.2318		3969.43	3.77898		3484.24	47.1547
									470.1	31725.3		470.1	18132.8		470.1	11081.8																										3973.34	-173.674		3973.34	-11.4198		3484.34	62.5563
									470	31742.2		470	17895.3		470	10912.8																										3977.25	-45.1014		3977.25	-2.82871		3484.44	281.206
									469.9	32447.9		469.9	17931.6		469.9	11125.8																										3981.16	-88.1334		3981.16	19.3601		3484.54	253.402
									469.8	32442.6		469.8	17965.9		469.8	11283.9																										3985.07	-188.876		3985.07	37.3436		3484.63	-84.76
									469.7	32176.6		469.7	18019		469.7	11012.5																										3988.98	-25.4446		3988.98	2.81508		3484.73	-86.9306
									469.6	31725.7		469.6	18202.5		469.6	11181.3																										3992.89	57.1736		3992.89	-33.4699		3484.83	-114.311
									469.5	32165		469.5	18264.9		469.5	11419.3																										3996.8	-65.2191		3996.8	-3.41012		3484.93	-229.149
									469.4	32342.8		469.4	18405.7		469.4	11320.6																										4000.71	-183.03		4000.71	21.841		3485.02	102.255
									469.3	32951.6		469.3	18894.8		469.3	11386.4																										4004.62	-152.365		4004.62	-7.16928		3485.12	349.505
									469.2	32239.2		469.2	18630.4		469.2	11501.8																										4008.53	5.47807		4008.53	-48.44		3485.22	242.004
									469.1	32622		469.1	18226.6		469.1	11181.5																										4012.44	-132.686		4012.44	-45.9642		3485.32	-19.0942
									469	32859.6		469	18753.1		469	11398.3																										4016.35	-49.5796		4016.35	-19.5023		3485.42	-16.9364
									468.9	32523		468.9	19117.4		468.9	11586.4																										4020.26	82.2018		4020.26	79.7977		3485.51	231.53
									468.8	33003.8		468.8	19100.7		468.8	11627.1																										4024.17	-63.9374		4024.17	4.53785		3485.61	103.658
									468.7	33189		468.7	18939.6		468.7	11712																										4028.08	15.4977		4028.08	-70.0342		3485.71	84.5466
									468.6	33756.7		468.6	18977.8		468.6	11649.8																										4031.99	-65.1932		4031.99	64.1815		3485.81	84.1968
									468.5	33383.7		468.5	19137		468.5	11707.4																										4035.9	-23.9114		4035.9	50.5343		3485.9	-110.393
									468.4	33973.7		468.4	19250.7		468.4	11818.4																										4039.81	179.435		4039.81	-19.7296		3486	-240.776
									468.3	34470.9		468.3	19122.1		468.3	11860.9																										4043.72	183.952		4043.72	-33.5581		3486.1	-70.5555
									468.2	34714.4		468.2	19278		468.2	12106.3																										4047.63	49.2351		4047.63	-26.2019		3486.2	-128.034
									468.1	34438.6		468.1	19405.3		468.1	12047.9																										4051.54	-104.514		4051.54	-20.2113		3486.3	25.2336
									468	34501		468	19331.8		468	11895																										4055.45	-169.604		4055.45	-26.64		3486.39	-310.805
									467.9	35361.1		467.9	19507.4		467.9	12121																										4059.36	-95.9287		4059.36	10.8148		3486.49	-279.651
									467.8	34575.9		467.8	19675.2		467.8	11967.2																										4063.27	-62.8988		4063.27	-63.502		3486.59	-198.707
									467.7	35620.2		467.7	20013		467.7	12191.8																										4067.18	-204.109		4067.18	-125.838		3486.69	155.977
									467.6	35448.4		467.6	19977.8		467.6	12151.1																										4071.09	-104.673		4071.09	-69.3991		3486.78	299.304
									467.5	35399.8		467.5	20113.7		467.5	12492.6																										4075	-97.1784		4075	-36.68		3486.88	142.925
									467.4	35493.5		467.4	20103.2		467.4	12041.2																										4078.92	-153.942		4078.92	4.96158		3486.98	-42.7056
									467.3	36411.9		467.3	19899.1		467.3	12678.9																										4082.82	36.6357		4082.82	-82.7251		3487.08	49.315
									467.2	36693		467.2	20396.3		467.2	12850.5																										4086.74	-131.443		4086.74	-88.7883		3487.18	25.6907
									467.1	36862.4		467.1	20579.3		467.1	12840.4																										4090.65	132.921		4090.65	46.8709		3487.27	240.275
									467	37078.6		467	20770.3		467	12791.3																										4094.56	-81.0854		4094.56	-37.0529		3487.37	100.87
									466.9	36938.5		466.9	20967		466.9	12795.7																										4098.47	-66.4639		4098.47	-51.4112		3487.47	-129.873
									466.8	37518.7		466.8	20779.9		466.8	13241.1																										4102.38	-73.4164		4102.38	-0.70464		3487.57	7.3469
									466.7	38547.5		466.7	20998		466.7	13210.7																										4106.29	-218.141		4106.29	-60.6324		3487.66	354.128
									466.6	39285.1		466.6	21119		466.6	13394.9																										4110.2	-223.655		4110.2	48.3475		3487.76	-39.7819
									466.5	38697.5		466.5	21326.4		466.5	13282.4																										4114.11	-269.758		4114.11	57.6345		3487.86	-148.686
									466.4	38386.6		466.4	21546.9		466.4	13508.2																										4118.02	-32.7499		4118.02	37.2798		3487.96	160.913
									466.3	39502.4		466.3	21642.1		466.3	13794.4																										4121.93	71.8692		4121.93	13.2825		3488.05	192.11
									466.2	40479.9		466.2	21782.2		466.2	13589.1																										4125.84	14.3779		4125.84	6.43265		3488.15	164.652
									466.1	40523.5		466.1	22106.4		466.1	13813.9																										4129.75	165.18		4129.75	-16.268		3488.25	-37.8635
									466	41125.5		466	22460.5		466	13553.8																										4133.66	-95.6242		4133.66	4.38089		3488.35	-71.1881
									465.9	41141.2		465.9	22743.5		465.9	14252.6																										4137.57	-18.7434		4137.57	-63.275		3488.45	10.5278
									465.8	41901.7		465.8	23150.3		465.8	14314.6																										4141.48	50.1151		4141.48	-115.239		3488.54	159.135
									465.7	42372		465.7	23576.9		465.7	14352.4																										4145.39	-5.64798		4145.39	-57.1112		3488.64	102.986
									465.6	42460.8		465.6	23798.4		465.6	14518.3																										4149.3	-3.33126		4149.3	-110.941		3488.74	-81.8667
									465.5	42251.7		465.5	23817.6		465.5	14450.1																										4153.21	-124.642		4153.21	-87.4806		3488.84	-172.219
									465.4	43112.7		465.4	23921.4		465.4	14451																										4157.12	100.015		4157.12	-9.83356		3488.93	-355.117
									465.3	43833.7		465.3	23690.7		465.3	15011																										4161.03	237.647		4161.03	-46.0458		3489.03	-276.707
									465.2	43816.5		465.2	23669		465.2	14757.8																										4164.94	-132.241		4164.94	-91.2657		3489.13	142.814
									465.1	44854.9		465.1	24225.6		465.1	14829.6																										4168.85	-454.943		4168.85	-75.2396		3489.23	53.5476
									465	45599		465	24450.4		465	15160.1																										4172.76	-244.061		4172.76	-89.8187		3489.33	66.5951
									464.9	45534.9		464.9	24836.8		464.9	15637.6																										4176.67	-81.2722		4176.67	-59.6425		3489.42	192.906
									464.8	46157		464.8	24919.6		464.8	15601.6																										4180.58	-3.56538		4180.58	-24.9551		3489.52	-32.6723
									464.7	46655.2		464.7	25204.2		464.7	15835.5																										4184.49	-97.5151		4184.49	-64.7947		3489.62	-38.042
									464.6	46456.1		464.6	25454.3		464.6	16080																										4188.4	-289.197		4188.4	-50.1996		3489.72	-181.107
									464.5	47701.1		464.5	25967		464.5	16434.2																										4192.31	-133.289		4192.31	-75.3094		3489.81	-13.0714
									464.4	48617.5		464.4	26435.5		464.4	16246.2																										4196.22	-121.454		4196.22	-72.0063		3489.91	111.461
									464.3	48713.1		464.3	26405.6		464.3	16096.7																										4200.13	-189.847		4200.13	-61.0693		3490.01	-271.912
									464.2	48727		464.2	26185.4		464.2	16357.9																										4204.04	-189.114		4204.04	-7.77224		3490.11	-208.894
									464.1	50136		464.1	26741.7		464.1	16529.5																										4207.95	-93.4124		4207.95	41.5554		3490.21	60.814
									464	50332.3		464	27359		464	16688.2																										4211.86	-128.694		4211.86	38.3357		3490.3	-10.8866
									463.9	50918		463.9	27313.3		463.9	16973.6																										4215.77	-67.7994		4215.77	-44.9521		3490.4	-135.395
									463.8	51256.5		463.8	27135.9		463.8	17175.3																										4219.68	-194.764		4219.68	-82.9281		3490.5	42.643
									463.7	51918.2		463.7	27503.7		463.7	17433.5																										4223.59	-248.34		4223.59	-136.819		3490.6	172.53
									463.6	52416.2		463.6	27673.8		463.6	17204																										4227.5	-73.393		4227.5	-7.80833		3490.69	106.22
									463.5	52459.8		463.5	28000.8		463.5	17691.8																										4231.41	-29.5694		4231.41	2.37898		3490.79	-119.382
									463.4	53311.2		463.4	28224.1		463.4	17835.7																										4235.32	-159.329		4235.32	-24.3877		3490.89	-72.7229
									463.3	53524.1		463.3	28190.2		463.3	17830.7																										4239.23	-206.865		4239.23	-41.5552		3490.99	245.75
									463.2	54153.5		463.2	28555.4		463.2	18255																										4243.14	-84.0679		4243.14	-21.9692		3491.08	-129.362
									463.1	54887.3		463.1	28806.9		463.1	17692.6																										4247.05	-219.14		4247.05	24.1698		3491.18	107.691
									463	54824.1		463	29144.4		463	18182.2																										4250.96	-348.496		4250.96	8.55391		3491.28	-95.4927
									462.9	55359.8		462.9	29159.6		462.9	18346.7																										4254.87	-268.566		4254.87	-55.0303		3491.38	115.035
									462.8	55616.6		462.8	29091.7		462.8	18478																										4258.78	-90.9973		4258.78	25.8445		3491.48	-17.4795
									462.7	55454.9		462.7	28890.7		462.7	18279.2																										4262.69	-126.631		4262.69	-14.7917		3491.57	-167.691
									462.6	56198.9		462.6	28867.9		462.6	18234.1																										4266.6	-59.0239		4266.6	-18.2655		3491.67	51.0973
									462.5	56606.7		462.5	28743.5		462.5	18252.5																										4270.51	-126.831		4270.51	6.39679		3491.77	73.681
									462.4	56274.9		462.4	28887.2		462.4	18145																										4274.42	-131.813		4274.42	36.7661		3491.87	-313.243
									462.3	55928.1		462.3	28469.1		462.3	17847																										4278.33	-185.62		4278.33	-4.13153		3491.96	-119.075
									462.2	55557.9		462.2	28061.8		462.2	17539.4																										4282.24	-73.0028		4282.24	-52.4196		3492.06	299.784
									462.1	55125.7		462.1	27627.6		462.1	16820.3																										4286.15	-113.026		4286.15	-116.28		3492.16	21.4344
									462	55029.5		462	27074		462	16667.5																										4290.06	-238.519		4290.06	-152.225		3492.26	-46.47
									461.9	54184.9		461.9	26131.8		461.9	16395.6																										4293.97	-30.3268		4293.97	-104.627		3492.36	-70.2758
									461.8	53099.3		461.8	25468		461.8	15633.3																										4297.88	3.31908		4297.88	-80.9515		3492.45	-161.429
									461.7	52251.3		461.7	25166.6		461.7	15330.3																										4301.79	-76.0067		4301.79	-92.26		3492.55	-86.6745
									461.6	50880.3		461.6	24622.8		461.6	15146.5																										4305.7	-173.822		4305.7	-86.1111		3492.65	-190.409
									461.5	49379.3		461.5	23603		461.5	14661.4																										4309.61	-13.8524		4309.61	-30.3668		3492.75	-72.4283
									461.4	47353.4		461.4	23037.7		461.4	13862.4																										4313.52	169.194		4313.52	-119.731		3492.84	27.1191
									461.3	45615.5		461.3	22503.5		461.3	13736.3																										4317.43	-91.6995		4317.43	-38.9621		3492.94	-196.566
									461.2	44040		461.2	21973.7		461.2	13222.7																										4321.34	-49.4289		4321.34	-27.1577		3493.04	-323.934
									461.1	43514.2		461.1	21092.5		461.1	12921.3																										4325.25	17.7026		4325.25	-16.4195		3493.14	-14.9384
									461	41939.2		461	20580.6		461	12584.3																										4329.16	-37.6099		4329.16	-50.8498		3493.24	-68.9312
									460.9	40582.6		460.9	20127.5		460.9	12468.1																										4333.07	-94.7745		4333.07	-40.3025		3493.33	-192.367
									460.8	38493.1		460.8	19944.4		460.8	12075.2																										4336.98	-33.176		4336.98	38.0796		3493.43	149.799
									460.7	37850.3		460.7	19404.4		460.7	11539.8																										4340.89	-231.612		4340.89	5.49781		3493.53	94.164
									460.6	36862.4		460.6	19282.2		460.6	11384.8																										4344.8	-157.981		4344.8	-45.3973		3493.63	209.224
									460.5	35745.2		460.5	19063.2		460.5	10964.7																										4348.71	-141.081		4348.71	-4.95517		3493.72	137.076
									460.4	35367.8		460.4	18386.7		460.4	10876																										4352.62	-107.304		4352.62	-42.6213		3493.82	-223.531
									460.3	34190.6		460.3	17855.4		460.3	10726.1																										4356.53	-15.0429		4356.53	-20.6423		3493.92	-92.7443
									460.2	32665.1		460.2	17873.5		460.2	10583.4																										4360.44	-10.4939		4360.44	-23.117		3494.02	-32.4632
									460.1	32037.5		460.1	17886.1		460.1	10341.4																										4364.35	-47.2591		4364.35	13.504		3494.12	-10.884
									460	31659.9		460	17532.6		460	10356.2																										4368.26	140.575		4368.26	-4.82284		3494.21	99.3481
									459.9	30658.1		459.9	16954.1		459.9	10198.8																										4372.17	45.9243		4372.17	-42.9403		3494.31	-11.2124
									459.8	30338.6		459.8	17030		459.8	10037.3																										4376.08	-68.4248		4376.08	-9.35452		3494.41	-33.2606
									459.7	30551.2		459.7	16806.2		459.7	10161.1																										4379.99	-245.964		4379.99	-46.6116		3494.51	-146.792
									459.6	30070.1		459.6	16638.1		459.6	9831.79																										4383.9	-260.683		4383.9	-151.557		3494.6	-128.905
									459.5	29145.3		459.5	16295.4		459.5	9629.19																										4387.81	-65.077		4387.81	-82.5377		3494.7	9.1529
									459.4	28582		459.4	15962.6		459.4	9743.54																										4391.72	100.36		4391.72	-92.8515		3494.8	94.4314
									459.3	28474.1		459.3	16045.3		459.3	9651.47																										4395.63	13.4257		4395.63	-42.6992		3494.9	-76.6213
									459.2	27432.1		459.2	15766.8		459.2	9388.94																										4399.54	26.0269		4399.54	-109.528		3495	131.692
									459.1	27467.3		459.1	15719.6		459.1	9402.69																										4403.45	-55.7283		4403.45	-132.483		3495.09	118.616
									459	27218.9		459	15553.8		459	9449.97																										4407.36	-98.7459		4407.36	-108.768		3495.19	134.347
									458.9	27384.3		458.9	15270.8		458.9	9204.73																										4411.27	45.4823		4411.27	-68.0788		3495.29	104.331
									458.8	26377.8		458.8	15428.1		458.8	8979.81																										4415.18	-50.4359		4415.18	-3.31183		3495.39	393.812
									458.7	26233.3		458.7	15510.1		458.7	8745.26																										4419.09	122.096		4419.09	-129.569		3495.48	-67.7609
									458.6	26075.3		458.6	15400.4		458.6	8857.5																										4423	82.4902		4423	-34.6933		3495.58	-68.8406
									458.5	26054.5		458.5	15207.9		458.5	9209.78																										4426.91	34.3344		4426.91	-100.692		3495.68	73.0236
									458.4	25565.2		458.4	15222.3		458.4	9258.87																										4430.82	-117.661		4430.82	-78.6093		3495.78	21.6835
									458.3	25640.5		458.3	15097.7		458.3	8960.81																										4434.73	-130.393		4434.73	-76.994		3495.87	105.492
									458.2	25397.2		458.2	15021.6		458.2	8855.09																										4438.64	88.8389		4438.64	35.004		3495.97	32.4049
									458.1	25048.3		458.1	14995		458.1	8950.94																										4442.55	-88.9614		4442.55	-6.26338		3496.07	-242.424
									458	25437.8		458	14808.9		458	8982.1																										4446.46	-97.4902		4446.46	-14.6442		3496.17	25.6116
									457.9	24918.1		457.9	14933.1		457.9	8611.43																										4450.37	-66.6503		4450.37	-37.04		3496.27	81.2659
									457.8	24858.8		457.8	14982.9		457.8	8822.77																										4454.28	51.555		4454.28	-61.6523		3496.36	68.5429
									457.7	24763.2		457.7	14929.8		457.7	8724.06																										4458.19	-139.065		4458.19	51.9737		3496.46	-11.8049
									457.6	24261.2		457.6	15021.9		457.6	8706.84																										4462.1	-45.5065		4462.1	10.089		3496.56	-284.877
									457.5	24167.1		457.5	14758.1		457.5	8680.69																										4466.01	-0.77123		4466.01	-94.9065		3496.66	-192.674
									457.4	24167.1		457.4	14571.3		457.4	8417.08																										4469.92	91.1414		4469.92	-58.3628		3496.75	-32.6495
									457.3	23925.4		457.3	14724.1		457.3	8438.39																										4473.83	206.427		4473.83	-99.8817		3496.85	-72.8568
									457.2	24258.1		457.2	14488.5		457.2	8694.45																										4477.74	171.197		4477.74	-46.7585		3496.95	-89.9509
									457.1	23723.9		457.1	14512.8		457.1	8552.05																										4481.65	-76.25		4481.65	8.10703		3497.05	-51.9869
									457	23831.8		457	14762.2		457	8608.35																										4485.56	-118.723		4485.56	-4.34002		3497.15	-42.5194
									456.9	23766.1		456.9	14693.5		456.9	8423.56																										4489.47	-130.211		4489.47	-20.4939		3497.24	78.098
									456.8	23756.1		456.8	14076.6		456.8	8580.97																										4493.38	38.8873		4493.38	-14.9044		3497.34	158.363
									456.7	23867.7		456.7	13990.7		456.7	8373.73																										4497.29	-47.1291		4497.29	-14.8218		3497.44	59.3752
									456.6	23524.7		456.6	14577.9		456.6	8317.89																										4501.2	-83.7642		4501.2	-47.0982		3497.54	16.6359
									456.5	23419.1		456.5	14527.9		456.5	8366.55																										4505.11	-0.71755		4505.11	-105.533		3497.63	-124.052
									456.4	23087.7		456.4	14476.3		456.4	8299																										4509.02	-40.0787		4509.02	-60.9719		3497.73	121.367
									456.3	23428		456.3	14231.8		456.3	8316.19																										4512.93	49.7462		4512.93	68.3329		3497.83	109.698
									456.2	23709.7		456.2	14292.4		456.2	8360.59																										4516.84	40.2589		4516.84	11.7818		3497.93	381.697
									456.1	23691.2		456.1	14224.4		456.1	8472.48																										4520.75	63.3598		4520.75	-41.1248		3498.03	240.17
									456	23338.7		456	14194.4		456	8439.94																										4524.66	72.0487		4524.66	-25.8872		3498.12	16.0208
									455.9	23626.1		455.9	14465.4		455.9	8427.84																										4528.57	7.73245		4528.57	23.3981		3498.22	421.304
									455.8	23476.5		455.8	14356		455.8	8224.41																										4532.48	9.69837		4532.48	4.77485		3498.32	238.921
									455.7	23353.2		455.7	14307		455.7	8131.08																										4536.39	2.55568		4536.39	71.0975		3498.42	36.322
									455.6	23212.2		455.6	14152.6		455.6	8241.19																										4540.3	100.103		4540.3	50.6654		3498.51	-212.296
									455.5	22941.1		455.5	14019.3		455.5	8270.63																										4544.21	113.245		4544.21	-6.36912		3498.61	27.6642
									455.4	22836.9		455.4	14131.6		455.4	8402.02																										4548.12	57.9825		4548.12	-25.5058		3498.71	47.4473
									455.3	22951.7		455.3	14195.4		455.3	8382.61																										4552.03	60.2045		4552.03	-62.6999		3498.81	358.848
									455.2	22615.2		455.2	14172.2		455.2	8418.19																										4555.94	-133.682		4555.94	-2.94805		3498.91	287.161
									455.1	23008.9		455.1	14073.1		455.1	8487.36																										4559.85	-42.0701		4559.85	-18.5469		3499	237.683
									455	22810.3		455	14251.2		455	8578.05																										4563.76	-167.066		4563.76	-109.9		3499.1	80.36
									454.9	22931.1		454.9	14101.6		454.9	8352.49																										4567.67	-110.572		4567.67	-52.9569		3499.2	270.441
									454.8	22465.7		454.8	13851.8		454.8	8262.91																										4571.58	121.417		4571.58	67.4329		3499.3	26.2777
									454.7	22606		454.7	13836.7		454.7	8238.16																										4575.49	38.4017		4575.49	78.5212		3499.39	72.6724
									454.6	22583.7		454.6	13876.1		454.6	8204.43																										4579.4	20.4752		4579.4	9.30399		3499.49	85.9301
									454.5	22748.4		454.5	13917		454.5	8318.19																										4583.31	227.949		4583.31	30.4367		3499.59	-194.343
									454.4	22778.5		454.4	13969.5		454.4	8315.29																										4587.22	153.814		4587.22	-26.3844		3499.69	132.91
									454.3	22879.3		454.3	14325		454.3	8078.63																										4591.13	153.876		4591.13	19.5425		3499.78	63.746
									454.2	22496.7		454.2	14108.8		454.2	8131.64																										4595.04	212.532		4595.04	0.56721		3499.88	138.171
									454.1	22311.7		454.1	14123		454.1	8028.64																										4598.95	126.384		4598.95	-71.5605		3499.98	158.94
									454	22274.7		454	14417.7		454	8155.62																										4602.86	-150.668		4602.86	19.9097		3500.08	198.057
									453.9	22746.6		453.9	13994.3		453.9	8171.13																										4606.77	-95.3239		4606.77	90.6284		3500.18	112.271
									453.8	22701.1		453.8	13857.1		453.8	8217.9																										4610.68	-185.085		4610.68	34.8446		3500.27	100.332
									453.7	22341.4		453.7	13925.7		453.7	8160.14																										4614.59	-99.5486		4614.59	47.7593		3500.37	-268.862
									453.6	22145.1		453.6	13953.2		453.6	8134.31																										4618.5	19.0827		4618.5	97.9717		3500.47	170.183
									453.5	22462.2		453.5	13978		453.5	8114.6																										4622.41	37.4116		4622.41	38.0329		3500.57	94.1616
									453.4	22430.1		453.4	13880.4		453.4	8214.43																										4626.32	26.6331		4626.32	-9.00945		3500.66	6.01911
									453.3	21997.4		453.3	13793.6		453.3	8034.59																										4630.23	30.2503		4630.23	-37.3038		3500.76	-20.2995
									453.2	22150.3		453.2	13980.8		453.2	8026.55																										4634.14	1.36872		4634.14	-45.6977		3500.86	319.852
									453.1	22213.8		453.1	13998		453.1	8157.07																										4638.05	156.885		4638.05	-63.9925		3500.96	153.173
									453	22550.1		453	14092.4		453	8273.24																										4641.96	-157.403		4641.96	-44.3397		3501.06	-56.687
									452.9	22352.5		452.9	14024.6		452.9	8196.15																										4645.88	-129.898		4645.88	-37.9896		3501.15	-26.3744
									452.8	22130.5		452.8	13985.5		452.8	8048.27																										4649.79	-68.8903		4649.79	-94.4387		3501.25	-52.734
									452.7	22204.1		452.7	14034.9		452.7	8187.82																										4653.69	87.2154		4653.69	8.96128		3501.35	193.791
									452.6	21534.5		452.6	14123.6		452.6	8043.83																										4657.6	75.3119		4657.6	33.4569		3501.45	259.159
									452.5	21840.5		452.5	13823.3		452.5	8223.66																										4661.52	136.707		4661.52	54.8518		3501.54	313.179
									452.4	22081		452.4	13532.3		452.4	8046.12																										4665.43	-0.0976		4665.43	-31.9529		3501.64	289.557
									452.3	21852.2		452.3	13551		452.3	8142.62																										4669.34	38.7978		4669.34	28.4422		3501.74	428.452
									452.2	21601.7		452.2	14017.3		452.2	7947.49																										4673.25	-86.6159		4673.25	100.483		3501.84	39.1189
									452.1	21950.3		452.1	13754.9		452.1	7908.81																										4677.16	84.771		4677.16	60.2742		3501.94	-128.89
									452	21519.9		452	13544.7		452	8145.56																										4681.07	43.4556		4681.07	-71.1858		3502.03	116.425
									451.9	22062.8		451.9	13457.8		451.9	8271.52																										4684.98	-40.4585		4684.98	-13.9951		3502.13	160.813
									451.8	21995.1		451.8	13361.8		451.8	7989.93																										4688.89	-11.9794		4688.89	65.1424		3502.23	258.971
									451.7	21874.3		451.7	13614.9		451.7	7890.95																										4692.8	-91.0032		4692.8	51.8284		3502.33	137.293
									451.6	22273.3		451.6	13714.4		451.6	7963.63																										4696.71	-80.429		4696.71	-32.1864		3502.42	124.724
									451.5	22066.9		451.5	13656.9		451.5	8129.7																										4700.62	44.9504		4700.62	32.1513		3502.52	106.659
									451.4	21895.8		451.4	13630.6		451.4	8090.42																										4704.53	45.8205		4704.53	22.5846		3502.62	66.7452
									451.3	21919		451.3	13532.7		451.3	8160.04																										4708.44	-68.6121		4708.44	-21.8334		3502.72	159.63
									451.2	22406.2		451.2	13673.4		451.2	8248.78																										4712.35	43.0562		4712.35	77.5991		3502.82	211.165
									451.1	22085.8		451.1	13711.4		451.1	7903																										4716.26	82.6254		4716.26	-44.618		3502.91	23.3544
									451	22269		451	13917.5		451	8017.33																										4720.17	89.39		4720.17	-29.7872		3503.01	-155.847
									450.9	22195.2		450.9	14081.8		450.9	8068.54																										4724.08	152.552		4724.08	-72.3576		3503.11	204.271
									450.8	22046.1		450.8	14050.8		450.8	7831.3																										4727.99	-1.58644		4727.99	-8.02826		3503.21	-175.482
									450.7	21857.8		450.7	13801.5		450.7	8007.92																										4731.9	159.875		4731.9	40.0012		3503.3	103.654
									450.6	21779.6		450.6	13747.3		450.6	8079.01																										4735.81	45.6316		4735.81	57.7781		3503.4	293.042
									450.5	21998		450.5	13827		450.5	8078.07																										4739.72	-134.612		4739.72	-22.8947		3503.5	313.041
									450.4	21929		450.4	13816.6		450.4	8030.88																										4743.63	-26.6553		4743.63	-16.5177		3503.6	80.4096
									450.3	21919.4		450.3	13699.6		450.3	7977.62																										4747.54	-15.8041		4747.54	42.0569		3503.7	-25.7962
									450.2	22091.5		450.2	13523.1		450.2	8050.45																										4751.45	135.649		4751.45	14.0321		3503.79	-91.823
									450.1	21644.4		450.1	13862.1		450.1	8051.62																										4755.36	179.799		4755.36	49.7563		3503.89	-158.17
									450	21683		450	13595.8		450	7856.13																										4759.27	90.8493		4759.27	74.4305		3503.99	-87.2887
																																										4763.18	-123.202		4763.18	44.7041		3504.09	211.718
																																										4767.09	16.2472		4767.09	59.5776		3504.18	274.296
																																										4771	21.7932		4771	55.7497		3504.28	114.391
																																										4774.91	-74.26		4774.91	53.9222		3504.38	337.852
																																										4778.82	-67.7168		4778.82	26.7929		3504.48	318.878
																																										4782.73	-54.7738		4782.73	77.8636		3504.57	295.972
																																										4786.64	-72.7308		4786.64	13.9843		3504.67	386.739
																																										4790.55	24.6133		4790.55	-21.7445		3504.77	224.59
																																										4794.46	-76.247		4794.46	15.2245		3504.87	339.786
																																										4798.37	-89.0073		4798.37	-16.3565		3504.97	289.241
																																										4802.28	113.133		4802.28	26.4126		3505.06	361.123
																																										4806.19	-83.6282		4806.19	-33.0686		3505.16	167.698
																																										4810.1	-30.1915		4810.1	117.999		3505.26	437.232
																																										4814.01	92.9438		4814.01	101.766		3505.36	312.189
																																										4817.92	-47.7145		4817.92	3.08571		3505.45	-80.8174
																																										4821.83	-129.28		4821.83	-27.8977		3505.55	161.371
																																										4825.74	-85.947		4825.74	-73.3822		3505.65	569.412
																																										4829.65	105.486		4829.65	-128.667		3505.75	349.508
																																										4833.56	-34.6746		4833.56	-116.848		3505.85	205.312
																																										4837.47	-46.2421		4837.47	-26.8325		3505.94	134.274
																																										4841.38	91.1883		4841.38	-39.1181		3506.04	128.895
																																										4845.29	-35.5772		4845.29	-51.9019		3506.14	123.178
																																										4849.2	-58.8453		4849.2	20.2131		3506.24	556.028
																																										4853.11	-26.9138		4853.11	24.4779		3506.33	332.153
																																										4857.02	34.2172		4857.02	-3.50751		3506.43	475.915
																																										4860.93	-103.552		4860.93	9.85683		3506.53	481.981
																																										4864.84	132.977		4864.84	26.2204		3506.63	660.123
																																										4868.75	13.9063		4868.75	92.0842		3506.73	-25.3851
																																										4872.66	-94.2647		4872.66	56.0978		3506.82	121.834
																																										4876.57	-112.439		4876.57	39.9599		3506.92	387.809
																																										4880.48	-82.209		4880.48	28.6739		3507.02	633.068
																																										4884.39	203.717		4884.39	-3.76414		3507.12	611.79
																																										4888.3	162.143		4888.3	-22.7019		3507.21	483.3
																																										4892.21	125.371		4892.21	-68.1387		3507.31	277.471
																																										4896.12	-133.905		4896.12	-16.3274		3507.41	285.771
																																										4900.03	-97.5786		4900.03	-0.46512		3507.51	397.218
																																										4903.94	32.6436		4903.94	98.9453		3507.6	691.326
																																										4907.85	53.1705		4907.85	108.658		3507.7	467.007
																																										4911.76	37.2951		4911.76	26.9195		3507.8	322.925
																																										4915.67	-63.7824		4915.67	-22.5699		3507.9	546.045
																																										4919.58	75.9377		4919.58	-55.5104		3508	566.684
																																										4923.49	97.5591		4923.49	-13.6003		3508.09	404.515
																																										4927.4	67.2835		4927.4	-37.5887		3508.19	263.266
																																										4931.31	-24.1962		4931.31	-91.979		3508.29	559.22
																																										4935.22	126.723		4935.22	-53.77		3508.39	638.117
																																										4939.13	-42.9587		4939.13	39.4889		3508.48	562.402
																																										4943.04	34.8646		4943.04	37.7		3508.58	448.822
																																										4946.95	177.681		4946.95	53.1081		3508.68	646.179
																																										4950.86	164.397		4950.86	32.2655		3508.78	498.872
																																										4954.77	-45.8849		4954.77	36.7244		3508.88	444.053
																																										4958.68	2.73389		4958.68	47.9835		3508.97	510.117
																																										4962.59	-49.0502		4962.59	26.1912		3509.07	716.908
																																										4966.5	8.16698		4966.5	45.3996		3509.17	785.163
																																										4970.41	56.3847		4970.41	35.8582		3509.27	780.915
																																										4974.32	-8.50044		4974.32	-28.4845		3509.36	765.842
																																										4978.23	100.213		4978.23	-37.8778		3509.46	697.668
																																										4982.14	80.0318		4982.14	-55.9688		3509.56	1150.91
																																										4986.05	27.5448		4986.05	-89.8123		3509.66	1077.7
																																										4989.96	-71.5406		4989.96	100.095		3509.76	916.201
																																										4993.87	-135.927		4993.87	53.1015		3509.85	1159.64
																																										4997.78	98.5897		4997.78	61.1096		3509.95	1097.63
																																										5001.69	65.3028		5001.69	-25.9339		3510.05	975.305
																																										5005.6	-84.9817		5005.6	-125.326		3510.15	1150.14
																																										5009.51	-46.1689		5009.51	-53.1701		3510.24	1098.22
																																										5013.42	24.5447		5013.42	-16.7635		3510.34	876.85
																																										5017.33	195.557		5017.33	-22.0074		3510.44	968.302
																																										5021.24	160.768		5021.24	-74.6022		3510.54	1065.97
																																										5025.15	-153.017		5025.15	-67.945		3510.64	1210.8
																																										5029.06	-108.004		5029.06	0.96128		3510.73	1377.99
																																										5032.97	-70.7909		5032.97	-46.3325		3510.83	1648.63
																																										5036.88	-109.579		5036.88	-40.1266		3510.93	1687.69
																																										5040.79	135.736		5040.79	-48.7197		3511.03	1726.47
																																										5044.7	85.4472		5044.7	-27.6644		3511.12	1734.98
																																										5048.61	-69.1409		5048.61	-40.4587		3511.22	1621.65
																																										5052.52	-63.2246		5052.52	-9.15108		3511.32	1806.4
																																										5056.43	3.58554		5056.43	-15.4964		3511.42	1841.06
																																										5060.34	80.2974		5060.34	34.8591		3511.52	2062.19
																																										5064.25	98.8091		5064.25	41.0646		3511.61	2088.43
																																										5068.16	-25.7784		5068.16	49.8204		3511.71	2060.5
																																										5072.07	79.7332		5072.07	21.7257		3511.81	2027.3
																																										5075.98	2.84723		5075.98	25.0822		3511.91	2220.35
																																										5079.89	89.9569		5079.89	95.8366		3512	2219.67
																																										5083.8	40.8682		5083.8	24.9918		3512.1	1880.01
																																										5087.71	21.3827		5087.71	-26.0015		3512.2	1878.35
																																										5091.62	-25.5062		5091.62	-24.0465		3512.3	1915.86
																																										5095.53	-96.2953		5095.53	-8.84148		3512.4	2025.56
																																										5099.44	62.9154		5099.44	111.463		3512.49	2286.78
																																										5103.35	-83.6724		5103.35	3.76898		3512.59	2215.06
																																										5107.26	-187.163		5107.26	30.2733		3512.69	2260.86
																																										5111.17	-43.7527		5111.17	-54.722		3512.79	2486.24
																																										5115.08	-15.641		5115.08	-26.1666		3512.88	2052.8
																																										5118.99	-138.23		5118.99	-93.6118		3512.98	2055.65
																																										5122.9	-9.21918		5122.9	-23.2065		3513.08	2304.32
																																										5126.81	-214.411		5126.81	37.8974		3513.18	2190.05
																																										5130.72	-186.499		5130.72	-106.147		3513.27	2109.68
																																										5134.63	10.0038		5134.63	-96.7459		3513.37	1807.43
																																										5138.54	35.1106		5138.54	69.9573		3513.47	1715.77
																																										5142.45	57.6231		5142.45	35.1632		3513.57	1716.78
																																										5146.36	-0.97047		5146.36	5.91624		3513.67	1298.62
																																										5150.27	21.14		5150.27	-18.3788		3513.76	1162.24
																																										5154.18	-26.554		5154.18	-49.9759		3513.86	1091.02
																																										5158.09	3.95519		5158.09	-82.8215		3513.96	1007.61
																																										5162	73.8617		5162	-55.9183		3514.06	1148.47
																																										5165.91	2.87046		5165.91	-27.414		3514.15	812.85
																																										5169.82	-14.6244		5169.82	-48.7115		3514.25	428.424
																																										5173.73	44.883		5173.73	-68.5078		3514.35	207.535
																																										5177.64	1.98938		5177.64	-90.3546		3514.45	171.442
																																										5181.55	45.3939		5181.55	-56.3523		3514.55	-66.9433
																																										5185.46	-63.0992		5185.46	-45.4488		3514.64	-61.1253
																																										5189.37	-236.695		5189.37	-80.0466		3514.74	-537.49
																																										5193.28	-173.886		5193.28	-47.4423		3514.84	-787.175
																																										5197.19	-91.0807		5197.19	-6.23943		3514.94	-1136.78
																																										5201.1	-139.276		5201.1	38.9631		3515.03	-984.172
																																										5205.01	-133.47		5205.01	36.3659		3515.13	-1041.64
																																										5208.92	-6.06335		5208.92	98.7194		3515.23	-1598
																																										5212.83	-161.26		5212.83	54.171		3515.33	-1462.82
																																										5216.74	-119.656		5216.74	9.62343		3515.43	-1625.33
																																										5220.65	-13.5482		5220.65	-37.6228		3515.52	-1629.54
																																										5224.56	113.756		5224.56	-80.3708		3515.62	-2049.52
																																										5228.48	71.1627		5228.48	-138.167		3515.72	-1964.57
																																										5232.39	-22.4352		5232.39	-63.3162		3515.82	-1902.97
																																										5236.3	109.575		5236.3	-14.5113		3515.91	-1863.4
																																										5240.21	0.07456		5240.21	31.8386		3516.01	-2022.92
																																										5244.12	-175.119		5244.12	-17.9584		3516.11	-2025.76
																																										5248.03	-55.5196		5248.03	-18.4585		3516.21	-2325.35
																																										5251.94	105.78		5251.94	27.5915		3516.3	-2221.84
																																										5255.85	-42.4197		5255.85	1.9915		3516.4	-2399.26
																																										5259.76	-5.81957		5259.76	28.3415		3516.5	-2545.21
																																										5263.67	-38.4193		5263.67	32.8416		3516.6	-2425.24
																																										5267.58	63.6811		5267.58	5.29173		3516.7	-2332.25
																																										5271.49	-118.418		5271.49	-15.6581		3516.79	-2327.33
																																										5275.4	-163.418		5275.4	36.242		3516.89	-2002.74
																																										5279.31	-106.517		5279.31	-0.50774		3516.99	-1841.83
																																										5283.22	-36.9163		5283.22	-23.3575		3517.09	-1924.96
																																										5287.13	140.285		5287.13	9.84277		3517.18	-2201.94
																																										5291.04	142.586		5291.04	-5.05695		3517.28	-2082.95
																																										5294.95	-3.91343		5294.95	-37.4567		3517.38	-1882.46
																																										5298.86	-35.2124		5298.86	-0.95633		3517.48	-1611.3
																																										5302.77	77.7887		5302.77	-5.606		3517.58	-1670.53
																																										5306.68	61.8899		5306.68	65.3943		3517.67	-1492.47
																																										5310.59	117.991		5310.59	14.9447		3517.77	-1688.71
																																										5314.5	-102.108		5314.5	1.545		3517.87	-1368.06
																																										5318.41	-118.807		5318.41	36.7953		3517.97	-1469.78
																																										5322.32	139.194		5322.32	41.5456		3518.06	-1681.01
																																										5326.23	47.7953		5326.23	88.4459		3518.16	-1427.71
																																										5330.14	-19.3038		5330.14	8.49622		3518.26	-1235.92
																																										5334.05	73.1971		5334.05	-93.7035		3518.36	-924.385
																																										5337.96	-109.002		5337.96	83.2467		3518.46	-1229.51
																																										5341.87	29.0986		5341.87	70.5469		3518.55	-1334.44
																																										5345.78	-79.4008		5345.78	8.79709		3518.65	-1565.88
																																										5349.69	68.3997		5349.69	-30.7528		3518.75	-1128.25
																																										5353.6	70.1		5353.6	-59.7527		3518.85	-891.677
																																										5357.51	67.5003		5357.51	-37.9026		3518.94	-726.989
																																										5361.42	188.4		5361.42	7.24744		3519.04	-866.814
																																										5365.33	33.8004		5365.33	39.9474		3519.14	-1150.17
																																										5369.24	127.3		5369.24	21.9974		3519.24	-918.093
																																										5373.15	46.3		5373.15	-111.603		3519.34	-857.847
																																										5377.06	16.5996		5377.06	-136.903		3519.43	-976.915
																																										5380.97	31.5991		5380.97	-33.4029		3519.53	-482.524
																																										5384.88	-90.4015		5384.88	119.297		3519.63	-579.455
																																										5388.79	-25.9022		5388.79	38.6467		3519.73	-785.736
																																										5392.7	-181.303		5392.7	1.14644		3519.82	-513.342
																																										5396.61	-142.904		5396.61	38.1462		3519.92	-662.696
																																										5400.52	65.6952		5400.52	15.9459		3520.02	-634.216
																																										5404.43	72.3942		5404.43	91.4956		3520.12	-702.514
																																										5408.34	-61.3068		5408.34	69.5953		3520.22	-384.397
																																										5412.25	-218.808		5412.25	-116.805		3520.31	-469.119
																																										5416.16	-61.109		5416.16	-69.0053		3520.41	-414.83
																																										5420.07	17.4899		5420.07	-6.55566		3520.51	-416.479
																																										5423.98	76.7888		5423.98	8.44403		3520.61	-354.765
																																										5427.89	19.1878		5427.89	42.9437		3520.7	-186.14
																																										5431.8	-154.113		5431.8	-36.0566		3520.8	-252.71
																																										5435.71	-76.1142		5435.71	-62.6569		3520.9	-324.634
																																										5439.62	9.38494		5439.62	-48.1571		3521	-457.98
																																										5443.53	-63.5159		5443.53	-83.5574		3521.09	-738.668
																																										5447.44	52.8834		5447.44	-41.6076		3521.19	-452.977
																																										5451.35	63.8828		5451.35	70.0922		3521.29	-667.987
																																										5455.26	-99.6177		5455.26	-12.7079		3521.39	-564.685
																																										5459.17	-189.318		5459.17	-34.108		3521.49	-686.357
																																										5463.08	-98.6184		5463.08	-19.6081		3521.58	-548.94
																																										5466.99	-99.0186		5466.99	-12.7582		3521.68	-498.921
																																										5470.9	-291.819		5470.9	19.4418		3521.78	-272.581
																																										5474.81	-201.019		5474.81	-1.85817		3521.88	-370.153
																																										5478.72	-139.618		5478.72	-31.3081		3521.97	-493.414
																																										5482.63	17.7819		5482.63	-50.958		3522.07	-396.939
																																										5486.54	12.8824		5486.54	61.0421		3522.17	-443.849
																																										5490.45	68.0829		5490.45	39.7423		3522.27	-375.516
																																										5494.36	135.884		5494.36	36.1425		3522.37	-271.261
																																										5498.27	-106.416		5498.27	-13.4573		3522.46	-221.807
																																										5502.18	-3.31479		5502.18	-129.807		3522.56	-175.979
																																										5506.09	-163.714		5506.09	-45.9568		3522.66	-197.506
																																										5510	-143.613		5510	-0.00649		3522.76	-241.072
																																																3522.85	-1.86227
																																																3522.95	-277.57
																																																3523.05	-99.0388
																																																3523.15	-241.167
																																																3523.25	-216.454
																																																3523.34	-285.749
																																																3523.44	-423.849
																																																3523.54	-313.052
																																																3523.64	-547.2
																																																3523.73	-257.184
																																																3523.83	-334.592
																																																3523.93	-400.06
																																																3524.03	-83.8218
																																																3524.13	-152.81
																																																3524.22	-127.009
																																																3524.32	108.647
																																																3524.42	177.369
																																																3524.52	87.7169
																																																3524.61	-13.153
																																																3524.71	11.862
																																																3524.81	-229.638
																																																3524.91	64.2438
																																																3525	129.705
																																																3525.1	-169.009
																																																3525.2	-323.852
																																																3525.3	-222.174
																																																3525.4	-425.575
																																																3525.49	-367.052
																																																3525.59	-87.0989
																																																3525.69	6.14272
																																																3525.79	-32.4172
																																																3525.88	77.2824
																																																3525.98	-259.347
																																																3526.08	-298.146
																																																3526.18	-152.505
																																																3526.28	-219.018
																																																3526.37	-182.381
																																																3526.47	-167.393
																																																3526.57	-282.206
																																																3526.67	5.67678
																																																3526.76	288.701
																																																3526.86	-71.8391
																																																3526.96	7.20174
																																																3527.06	-157.58
																																																3527.16	-121.887
																																																3527.25	-163.518
																																																3527.35	-34.0701
																																																3527.45	-28.589
																																																3527.55	-257.468
																																																3527.64	-90.6979
																																																3527.74	-81.3214
																																																3527.84	-271.78
																																																3527.94	-125.216
																																																3528.04	42.0245
																																																3528.13	-148.204
																																																3528.23	169.448
																																																3528.33	88.6804
																																																3528.43	-2.31111
																																																3528.52	-231.031
																																																3528.62	-248.435
																																																3528.72	-277.278
																																																3528.82	-444.465
																																																3528.92	66.1511
																																																3529.01	41.3691
																																																3529.11	9.63994
																																																3529.21	122.617
																																																3529.31	239.454
																																																3529.4	193.508
																																																3529.5	78.9857
																																																3529.6	99.594
																																																3529.7	117.039
																																																3529.79	-88.5742
																																																3529.89	-225.043
																																																3529.99	6.13425
																																																3530.09	-46.4939
																																																3530.19	-284.23
																																																3530.28	-38.2289
																																																3530.38	-16.3451
																																																3530.48	-123.334
																																																3530.58	68.5991
																																																3530.67	-76.099
																																																3530.77	-100.831
																																																3530.87	-159.346
																																																3530.97	16.5563
																																																3531.07	-79.3702
																																																3531.16	67.6795
																																																3531.26	-87.5392
																																																3531.36	66.38
																																																3531.46	179.643
																																																3531.55	73.3034
																																																3531.65	66.1155
																																																3531.75	-21.3196
																																																3531.85	-62.5523
																																																3531.95	-60.2847
																																																3532.04	152.729
																																																3532.14	-238.164
																																																3532.24	-412.021
																																																3532.34	-327.746
																																																3532.43	-345.342
																																																3532.53	-253.763
																																																3532.63	87.69
																																																3532.73	-140.282
																																																3532.82	116.073
																																																3532.92	191.359
																																																3533.02	155.181
																																																3533.12	16.9934
																																																3533.22	-298.348
																																																3533.31	-19.5379
																																																3533.41	74.3261
																																																3533.51	33.3462
																																																3533.61	-67.9273
																																																3533.7	-90.7458
																																																3533.8	38.2376
																																																3533.9	36.869
																																																3534	-252.956
																																																3534.1	-183.843
																																																3534.19	75.3051
																																																3534.29	-0.36564
																																																3534.39	43.4931
																																																3534.49	-52.0189
																																																3534.58	-121.9
																																																3534.68	-50.3477
																																																3534.78	271.092
																																																3534.88	-151.026
																																																3534.98	-145.946
																																																3535.07	-45.4654
																																																3535.17	-220.079
																																																3535.27	-198.336
																																																3535.37	-119.134
																																																3535.46	-106.225
																																																3535.56	90.7399
																																																3535.66	-46.4937
																																																3535.76	-212.379
																																																3535.86	-208.022
																																																3535.95	123.475
																																																3536.05	-110.843
																																																3536.15	4.32221
																																																3536.25	37.8702
																																																3536.34	-226.349
																																																3536.44	-116.033
																																																3536.54	58.6221
																																																3536.64	106.519
																																																3536.74	77.3135
																																																3536.83	-272.741
																																																3536.93	-117.59
																																																3537.03	-330.832
																																																3537.13	19.1851
																																																3537.22	-30.3888
																																																3537.32	413.545
																																																3537.42	130.583
																																																3537.52	-290.379
																																																3537.61	-201.793
																																																3537.71	-282.865
																																																3537.81	-173.448
																																																3537.91	-279.144
																																																3538.01	77.8942
																																																3538.1	16.4174
																																																3538.2	-28.1232
																																																3538.3	-143.625
																																																3538.4	-4.43442
																																																3538.49	-73.4475
																																																3538.59	-252.26
																																																3538.69	-210.718
																																																3538.79	18.631
																																																3538.89	-79.9109
																																																3538.98	-292.743
																																																3539.08	-209.767
																																																3539.18	-234.185
																																																3539.28	-66.5991
																																																3539.37	-95.8141
																																																3539.47	92.6164
																																																3539.57	134.339
																																																3539.67	85.4498
																																																3539.77	-16.4021
																																																3539.86	183.532
																																																3539.96	149.453
																																																3540.06	141.164
																																																3540.16	-149.134
																																																3540.25	-265.136
																																																3540.35	-247.489
																																																3540.45	201.262
																																																3540.55	-348.981
																																																3540.65	-283.316
																																																3540.74	-160.191
																																																3540.84	125.694
																																																3540.94	-165.764
																																																3541.04	-359.868
																																																3541.13	-164.419
																																																3541.23	-152.123
																																																3541.33	-134.132
																																																3541.43	-80.1509
																																																3541.52	0.21925
																																																3541.62	13.227
																																																3541.72	-145.678
																																																3541.82	113.607
																																																3541.92	119.533
																																																3542.01	-33.8464
																																																3542.11	-126.627
																																																3542.21	2.44393
																																																3542.31	-25.9796
																																																3542.4	-58.1452
																																																3542.5	31.3483
																																																3542.6	-247.099
																																																3542.7	-248.937
																																																3542.8	-304.469
																																																3542.89	-222.598
																																																3542.99	161.223
																																																3543.09	166.89
																																																3543.19	-173.2
																																																3543.28	-218.55
																																																3543.38	-80.9101
																																																3543.48	-149.982
																																																3543.58	-0.06532
																																																3543.68	47.2427
																																																3543.77	24.6447
																																																3543.87	-189.506
																																																3543.97	-422.256
																																																3544.07	-209.052
																																																3544.16	-96.3412
																																																3544.26	-57.7215
																																																3544.36	64.6075
																																																3544.46	48.7954
																																																3544.56	-117.159
																																																3544.65	-84.0594
																																																3544.75	13.8422
																																																3544.85	73.9419
																																																3544.95	63.5364
																																																3545.04	59.123
																																																3545.14	-33.8004
																																																3545.24	-59.9846
																																																3545.34	-43.8795
																																																3545.44	41.3664
																																																3545.53	-165.445
																																																3545.63	-228.109
																																																3545.73	-127.575
																																																3545.83	-176.587
																																																3545.92	77.5559
																																																3546.02	-33.693
																																																3546.12	17.0673
																																																3546.22	-96.4134
																																																3546.31	55.4639
																																																3546.41	46.5472
																																																3546.51	-218.866
																																																3546.61	-248.63
																																																3546.71	-79.0475
																																																3546.8	-30.8212
																																																3546.9	-188.254
																																																3547	55.854
																																																3547.1	-17.8987
																																																3547.19	-49.8108
																																																3547.29	-47.8306
																																																3547.39	130.245
																																																3547.49	-14.4816
																																																3547.59	-64.2564
																																																3547.68	138.423
																																																3547.78	-18.29
																																																3547.88	33.0553
																																																3547.98	143.06
																																																3548.07	-119.828
																																																3548.17	-102.058
																																																3548.27	-172.184
																																																3548.37	-222.659
																																																3548.47	-201.135
																																																3548.56	-70.7162
																																																3548.66	-166.055
																																																3548.76	-257.203
																																																3548.86	-49.5606
																																																3548.95	285.422
																																																3549.05	463.797
																																																3549.15	149.716
																																																3549.25	-8.06857
																																																3549.34	-178.302
																																																3549.44	-242.033
																																																3549.54	-34.7077
																																																3549.64	-229.675
																																																3549.74	87.6175
																																																3549.83	242.618
																																																3549.93	336.277
																																																3550.03	20.4403
																																																3550.13	169.907
																																																3550.22	114.473
																																																3550.32	54.386
																																																3550.42	38.6927
																																																3550.52	-101.959
																																																3550.62	70.2804
																																																3550.71	171.26
																																																3550.81	-90.9185
																																																3550.91	89.3961
																																																3551.01	-67.1933
																																																3551.1	-316.184
																																																3551.2	-192.272
																																																3551.3	-36.5558
																																																3551.4	-12.6823
																																																3551.5	-159.95
																																																3551.59	-286.96
																																																3551.69	-191.811
																																																3551.79	-24.3562
																																																3551.89	-17.0972
																																																3551.98	-5.63704
																																																3552.08	50.9711
																																																3552.18	244.825
																																																3552.28	19.4208
																																																3552.38	-82.3916
																																																3552.47	-188.863
																																																3552.57	-137.694
																																																3552.67	82.6688
																																																3552.77	-187.624
																																																3552.86	-4.91891
																																																3552.96	49.5369
																																																3553.06	-5.95369
																																																3553.16	-70.4382
																																																3553.26	-9.96483
																																																3553.35	-269.433
																																																3553.45	-249.893
																																																3553.55	64.8548
																																																3553.65	-18.4928
																																																3553.74	-136.188
																																																3553.84	-368.484
																																																3553.94	-199.833
																																																3554.04	-141.138
																																																3554.14	-135.701
																																																3554.23	-206.023
																																																3554.33	-161.903
																																																3554.43	-149.292
																																																3554.53	43.4638
																																																3554.62	-99.184
																																																3554.72	-84.4824
																																																3554.82	302.522
																																																3554.92	254.831
																																																3555.01	86.097
																																																3555.11	117.171
																																																3555.21	-12.2455
																																																3555.31	-143.605
																																																3555.41	138.142
																																																3555.5	45.192
																																																3555.6	-64.707
																																																3555.7	-43.8081
																																																3555.8	23.886
																																																3555.89	-84.9769
																																																3555.99	-53.1481
																																																3556.09	6.57191
																																																3556.19	169.784
																																																3556.29	-150.761
																																																3556.38	97.7895
																																																3556.48	-155.562
																																																3556.58	-54.7615
																																																3556.68	-49.3574
																																																3556.77	-75.1471
																																																3556.87	18.7709
																																																3556.97	-222.103
																																																3557.07	-197.168
																																																3557.17	-141.327
																																																3557.26	-63.8807
																																																3557.36	-11.3326
																																																3557.46	-138.035
																																																3557.56	28.8084
																																																3557.65	-127.454
																																																3557.75	-31.4239
																																																3557.85	216.248
																																																3557.95	112.611
																																																3558.04	-186.334
																																																3558.14	-387.183
																																																3558.24	-49.686
																																																3558.34	43.6114
																																																3558.44	125.212
																																																3558.53	284.667
																																																3558.63	135.58
																																																3558.73	76.2003
																																																3558.83	93.9293
																																																3558.92	174.966
																																																3559.02	26.6578
																																																3559.12	57.3032
																																																3559.22	82.8491
																																																3559.32	-67.8574
																																																3559.41	-22.5188
																																																3559.51	-10.0372
																																																3559.61	32.2863
																																																3559.71	202.851
																																																3559.8	65.4586
																																																3559.9	15.8095
																																																3560	188.156

## Sheet: Figure 4
Figure 4a	MD-RuO2-BN		Figure 4a	C-RuO2		Figure 4a	K-RuO2			Figure 4b	MD-RuO2-BN		Figure 4b	C-RuO2		Figure 4b	K-RuO2		Figure 4c	MD-RuO2-BN		Figure 4c	C-RuO2		Figure 4c	K-RuO2		Figure 4d	MD-RuO2-BN		Figure 4d	C-RuO2		Figure 4d	K-RuO2		Figure 4g	MD-RuO2-BN		Figure 4g	C-RuO2		Figure 4g	K-RuO2		Figure 4h	MD-RuO2-BN		Figure 4h
E / V (vs.RHE)	j (mA cm-2)		E / V (vs.RHE)	j (mA cm-2)		E / V (vs.RHE)	j (mA cm-2)			log (j(mA cm-2)	E / V (vs.RHE)		log (j(mA cm-2)	E / V (vs.RHE)		log (j(mA cm-2)	E / V (vs.RHE)		Z' (ohm)	-Z'' (ohm)		Z' (ohm)	-Z'' (ohm)		Z' (ohm)	-Z'' (ohm)		Time (h)	E/V (vs.RHE)		Time (h)	E/V (vs.RHE)		Time (h)	E/V (vs.RHE)		j (A cm-2)	Voltage (V)		j (A cm-2)	Voltage (V)		j (A cm-2)	Voltage (V)		Time (h)	j (A cm-2)		Time (h)
1.14187	0.212		1.14	0.20814		1.14389	0.17857			0.40532	1.3934		0.41545	1.503		0.39967	1.43942		8.902	-0.4497		7.669	-0.5104		8.632	0.2745		0.00142	1.427		0.00539	1.5		0	1.46988		0.00305	1.16158		0.00321	1.31749		0.00349	1.19436		0.00111	1.06653		0.00111
1.14261	0.62443		1.141	0.53143		1.14484	0.259			0.4183	1.39435		0.43251	1.504		0.41545	1.44036		8.97	-0.3605		7.664	-0.4069		8.659	0.2656		0.00213	1.427		0.00608	1.5		0.00139	1.47199		0.0081	1.19661		0.00843	1.34356		0.00863	1.22776		0.00222	1.04811		0.00222
1.14355	0.71457		1.142	0.58543		1.14583	0.262			0.43182	1.3953		0.45025	1.505		0.43159	1.4413		8.921	-0.2918		7.665	-0.3195		8.691	0.2417		0.00284	1.427		0.00681	1.5		0.00278	1.47625		0.01307	1.25681		0.01327	1.36841		0.0134	1.27416		0.00333	1.04333		0.00333
1.14453	0.74229		1.143	0.60271		1.14683	0.26643			0.44649	1.39624		0.46814	1.506		0.44716	1.44224		8.978	-0.2297		7.661	-0.247		8.726	0.2339		0.00356	1.428		0.0075	1.5		0.00417	1.47861		0.01802	1.32687		0.01847	1.38919		0.01868	1.33023		0.00444	1.04188		0.00444
1.14553	0.74914		1.144	0.60471		1.14783	0.26743			0.46025	1.39718		0.48592	1.507		0.46325	1.44317		8.987	-0.1808		7.668	-0.1864		8.77	0.2214		0.00427	1.428		0.00822	1.5		0.00556	1.47991		0.02311	1.35534		0.02332	1.40809		0.02355	1.3603		0.00556	1.04222		0.00556
1.14652	0.76086		1.145	0.61214		1.14883	0.26957			0.47505	1.39812		0.50457	1.508		0.47939	1.4441		9.032	-0.1396		7.674	-0.1392		8.783	0.2101		0.00498	1.428		0.00894	1.501		0.00694	1.48085		0.02813	1.36143		0.0283	1.42		0.02868	1.3673		0.00667	1.04276		0.00667
1.14752	0.76914		1.146	0.61571		1.14983	0.27314			0.49016	1.39905		0.52207	1.509		0.49535	1.44503		9.053	-0.1093		7.681	-0.1029		8.782	0.195		0.00569	1.428		0.00964	1.501		0.00833	1.48154		0.03307	1.36565		0.03334	1.42679		0.03345	1.37231		0.00778	1.04335		0.00778
1.14851	0.77543		1.147	0.61714		1.15083	0.27329			0.50418	1.39999		0.54069	1.51		0.51131	1.44596		9.083	-0.08448		7.688	-0.07369		8.798	0.184		0.0064	1.428		0.01036	1.501		0.00972	1.48207		0.0381	1.36939		0.03823	1.43197		0.0385	1.37684		0.00889	1.04367		0.00889
1.14951	0.78386		1.148	0.62414		1.15183	0.27671			0.51945	1.40092		0.55922	1.511		0.52652	1.44688		9.116	-0.06194		7.696	-0.04942		8.823	0.1776		0.00711	1.428		0.01106	1.501		0.01111	1.48249		0.04309	1.37278		0.04334	1.43652		0.04348	1.38106		0.01	1.04344		0.01
1.1505	0.78814		1.149	0.62286		1.15283	0.27614			0.53457	1.40184		0.577	1.512		0.54247	1.4478		9.088	-0.04492		7.707	-0.02902		8.854	0.1744		0.00782	1.429		0.01178	1.502		0.0125	1.48283		0.0481	1.37595		0.04834	1.44075		0.04846	1.38506		0.01111	1.04383		0.01111
1.1515	0.79286		1.15	0.62514		1.15383	0.27686			0.55005	1.40276		0.59613	1.513		0.55888	1.44872		9.023	-0.0327		7.718	-0.01134		8.882	0.1711		0.00853	1.429		0.0125	1.502		0.01389	1.48306		0.05303	1.37888		0.05332	1.44471		0.0535	1.38885		0.01222	1.04423		0.01222
1.1525	0.79714		1.151	0.63086		1.15482	0.28086			0.56602	1.40368		0.61475	1.514		0.5742	1.44964		8.993	-0.02121		7.729	0.00385		8.919	0.1684		0.00924	1.429		0.01319	1.502		0.01528	1.48323		0.05803	1.38167		0.05823	1.44845		0.05845	1.39249		0.01333	1.04445		0.01333
1.1535	0.79986		1.152	0.62743		1.15582	0.28014			0.58141	1.4046		0.63304	1.515		0.59011	1.45055		9	-0.00908		7.74	0.01618		8.945	0.1636		0.00996	1.428		0.01392	1.502		0.01667	1.48342		0.06308	1.38438		0.06331	1.45214		0.06363	1.39591		0.01444	1.04466		0.01444
1.15449	0.80814		1.153	0.63143		1.15682	0.282			0.59722	1.40551		0.65197	1.516		0.60592	1.45146		9.041	0.00427		7.751	0.02624		8.962	0.1572		0.01067	1.428		0.01461	1.503		0.01806	1.48358		0.06815	1.38691		0.06837	1.45569		0.06843	1.39934		0.01556	1.04447		0.01556
1.15549	0.81429		1.154	0.634		1.15782	0.28386			0.61324	1.40641		0.67025	1.517		0.62162	1.45236		9.083	0.01505		7.759	0.03568		8.997	0.1559		0.01138	1.428		0.01533	1.503		0.01944	1.4837		0.07315	1.38937		0.07343	1.45909		0.0737	1.40263		0.01667	1.04449		0.01667
1.15649	0.81743		1.155	0.634		1.15882	0.28457			0.62883	1.40732		0.68906	1.518		0.63763	1.45326		9.124	0.02216		7.759	0.04517		9.034	0.1563		0.01209	1.429		0.01606	1.503		0.02083	1.48376		0.07816	1.39171		0.07844	1.46249		0.07849	1.40581		0.01778	1.04471		0.01778
1.15748	0.82329		1.156	0.63786		1.15982	0.28586			0.64514	1.40822		0.70878	1.519		0.65294	1.45417		9.156	0.02811		7.753	0.05376		9.065	0.1545		0.0128	1.429		0.01675	1.504		0.02222	1.48391		0.08311	1.39399		0.08308	1.46577		0.08362	1.40894		0.01889	1.0452		0.01889
1.15848	0.82471		1.157	0.63643		1.16082	0.28729			0.66127	1.40911		0.72743	1.52		0.66852	1.45506		9.175	0.03568		7.749	0.06211		9.095	0.1527		0.01351	1.429		0.01747	1.504		0.02361	1.48405		0.08798	1.39625		0.08852	1.46905		0.08864	1.412		0.02	1.04564		0.02
1.15948	0.82943		1.158	0.63671		1.16182	0.28771			0.67761	1.41		0.74563	1.521		0.68433	1.45595		9.203	0.0434		7.75	0.07087		9.127	0.1517		0.01422	1.429		0.01817	1.504		0.025	1.48418		0.09309	1.39834		0.09283	1.47215		0.09357	1.41492		0.02111	1.0465		0.02111
1.16047	0.83643		1.159	0.64243		1.16282	0.29029			0.69423	1.41088		0.76386	1.522		0.69947	1.45685		9.2	0.03676		7.753	0.08017		9.151	0.1509		0.01493	1.429		0.01889	1.505		0.02639	1.48435		0.09793	1.40044		0.09837	1.47532		0.09848	1.41782		0.02222	1.04699		0.02222
1.16147	0.83686		1.16	0.63829		1.16382	0.28886			0.70988	1.41177		0.78247	1.523		0.71457	1.45773		9.141	0.03513		7.758	0.08971		9.161	0.1517		0.01564	1.429		0.01961	1.505		0.02778	1.48453		0.10311	1.40249		0.10327	1.47836		0.10347	1.42065		0.02333	1.04803		0.02333
1.16247	0.84543		1.161	0.64257		1.16482	0.29357			0.72638	1.41264		0.8015	1.524		0.72916	1.45862		9.098	0.04917		7.765	0.09968		9.163	0.1551		0.01636	1.429		0.02031	1.505		0.02917	1.48472		0.10814	1.40456		0.1084	1.48136		0.1086	1.42344		0.02444	1.04829		0.02444
1.16347	0.84543		1.162	0.643		1.16581	0.296			0.74284	1.41352		0.81917	1.525		0.74429	1.4595		9.091	0.06333		7.773	0.111		9.162	0.1581		0.01707	1.429		0.02103	1.506		0.03056	1.48472		0.11312	1.40654		0.1133	1.48436		0.11354	1.42615		0.02556	1.0485		0.02556
1.16446	0.84929		1.163	0.64243		1.16682	0.29329			0.75902	1.41438		0.83732	1.526		0.75967	1.46038		9.116	0.07697		7.776	0.124		9.173	0.1614		0.01778	1.429		0.02172	1.507		0.03194	1.48466		0.11807	1.40855		0.11832	1.48734		0.11855	1.42885		0.02667	1.04862		0.02667
1.16546	0.85743		1.164	0.64514		1.16781	0.29571			0.77577	1.41524		0.85561	1.527		0.77452	1.46125		9.16	0.08474		7.772	0.1371		9.192	0.1637		0.01849	1.43		0.02244	1.507		0.03333	1.48461		0.12309	1.41045		0.12339	1.49025		0.12344	1.43147		0.02778	1.04854		0.02778
1.16646	0.85657		1.165	0.64529		1.16881	0.29671			0.79229	1.41609		0.87357	1.528		0.78978	1.46212		9.195	0.09128		7.771	0.1516		9.211	0.1681		0.0192	1.429		0.02317	1.508		0.03472	1.48464		0.12809	1.41236		0.128	1.49311		0.12859	1.43411		0.02889	1.04888		0.02889
1.16746	0.86329		1.166	0.64543		1.16981	0.29743			0.8085	1.41695		0.8917	1.529		0.80492	1.46298		9.223	0.1008		7.777	0.1713		9.228	0.1793		0.01991	1.429		0.02386	1.508		0.03611	1.48473		0.13313	1.41422		0.13349	1.49593		0.13361	1.43672		0.03	1.04913		0.03
1.16845	0.86757		1.167	0.64871		1.17081	0.299			0.82496	1.41779		0.90948	1.53		0.81954	1.46384		9.261	0.1142		7.791	0.1966		9.249	0.1975		0.02062	1.429		0.02458	1.506		0.0375	1.48492		0.1382	1.41604		0.13847	1.49871		0.13852	1.43928		0.03111	1.04888		0.03111
1.16945	0.87043		1.168	0.64571		1.17181	0.29943			0.841	1.41863		0.92715	1.531		0.83442	1.4647		9.296	0.1316		7.806	0.2275		9.273	0.2218		0.02133	1.429		0.02528	1.503		0.03889	1.48513		0.14324	1.41785		0.1435	1.50149		0.14365	1.4418		0.03222	1.04948		0.03222
1.17045	0.87343		1.169	0.64886		1.17281	0.29929			0.85742	1.41946		0.94498	1.532		0.84907	1.46555		9.326	0.1516		7.821	0.2626		9.288	0.2489		0.02204	1.429		0.026	1.502		0.04028	1.48524		0.14813	1.41959		0.14806	1.50425		0.14816	1.44426		0.03333	1.04953		0.03333
1.17145	0.87714		1.17	0.64929		1.17381	0.30286			0.87374	1.42029		0.9625	1.533		0.86349	1.4664		9.369	0.1739		7.837	0.3034		9.306	0.2816		0.02276	1.43		0.02672	1.503		0.04167	1.48527		0.15308	1.42127		0.15342	1.50695		0.15364	1.4467		0.03444	1.04951		0.03444
1.17245	0.87971		1.171	0.64929		1.17481	0.30157			0.88986	1.42111		0.97981	1.534		0.87828	1.46724		9.331	0.1923		7.856	0.3507		9.337	0.3223		0.02347	1.43		0.02742	1.503		0.04306	1.48525		0.15811	1.42302		0.15827	1.50968		0.15827	1.44912		0.03556	1.04958		0.03556
1.17344	0.88729		1.172	0.65243		1.17581	0.30429			0.90626	1.42192		0.9972	1.535		0.8936	1.46807		9.254	0.2104		7.879	0.4058		9.377	0.3722		0.02418	1.43		0.02814	1.503		0.04444	1.48526		0.163	1.42469		0.16322	1.51243		0.16342	1.45152		0.03667	1.04965		0.03667
1.17444	0.88671		1.173	0.65		1.17681	0.30443			0.92221	1.42273		1.0141	1.536		0.90733	1.46891		9.235	0.2345		7.904	0.4691		9.402	0.4297		0.02489	1.43		0.02883	1.504		0.04583	1.48526		0.16813	1.42632		0.16837	1.51509		0.16842	1.45392		0.03778	1.05003		0.03778
1.17544	0.89186		1.174	0.65114		1.17781	0.30486			0.93809	1.42354		1.03129	1.537		0.92154	1.46974		9.255	0.2631		7.932	0.5397		9.411	0.4951		0.0256	1.43		0.02956	1.504		0.04722	1.48534		0.17313	1.42794		0.17334	1.51773		0.17335	1.45631		0.03889	1.05013		0.03889
1.17643	0.89843		1.175	0.65529		1.17881	0.308			0.95438	1.42433		1.048	1.538		0.93551	1.47057		9.306	0.2926		7.965	0.6208		9.435	0.5726		0.02631	1.43		0.03028	1.504		0.04861	1.48553		0.17806	1.42952		0.17842	1.52037		0.17857	1.45864		0.04	1.05022		0.04
1.17744	0.89671		1.176	0.64857		1.17981	0.30643			0.96995	1.42512		1.06462	1.539		0.94939	1.47139		9.344	0.2929		8.014	0.6901		9.466	0.6305		0.02702	1.43		0.03097	1.505		0.05	1.48573		0.18304	1.43112		0.18335	1.52298		0.18335	1.46096		0.04111	1.05033		0.04111
1.17843	0.902		1.177	0.65329		1.18081	0.30843			0.98594	1.4259		1.08119	1.54		0.96332	1.47221		9.353	0.2831		8.075	0.7651		9.511	0.6922		0.02773	1.43		0.03169	1.505		0.05139	1.48589		0.18792	1.43274		0.1884	1.52554		0.18858	1.46327		0.04222	1.05075		0.04222
1.17943	0.90743		1.178	0.65314		1.1818	0.31071			1.0018	1.42667		1.09751	1.541		0.97707	1.47302		9.359	0.3067		8.139	0.8813		9.565	0.8215		0.02844	1.43		0.03239	1.505		0.05278	1.48598		0.19305	1.43434		0.19339	1.52806		0.19351	1.46549		0.04333	1.05073		0.04333
1.18043	0.90729		1.179	0.65243		1.1828	0.31			1.01709	1.42745		1.11347	1.542		0.99085	1.47383		9.407	0.3645		8.208	1.035		9.618	0.9925		0.02917	1.43		0.03311	1.505		0.05417	1.48605		0.198	1.43594		0.19843	1.53058		0.1987	1.46772		0.04444	1.05073		0.04444
1.18142	0.91343		1.18	0.655		1.1838	0.31286			1.03273	1.42821		1.12978	1.543		1.00414	1.47464		9.482	0.4496		8.277	1.228		9.675	1.19		0.02986	1.43		0.03383	1.505		0.05556	1.48617		0.20316	1.43751		0.20331	1.53313		0.20339	1.46993		0.04556	1.05078		0.04556
1.18243	0.91129		1.181	0.653		1.1848	0.31229			1.04816	1.42896		1.14551	1.544		1.01763	1.47544		9.541	0.5421		8.349	1.448		9.749	1.424		0.03058	1.43		0.03453	1.506		0.05694	1.4863		0.20813	1.43905		0.20846	1.53565		0.20873	1.47209		0.04667	1.05076		0.04667
1.18342	0.91586		1.182	0.654		1.1858	0.31286			1.06344	1.42971		1.16094	1.545		1.03135	1.47623		9.6	0.6412		8.427	1.697		9.838	1.699		0.03128	1.43		0.03525	1.506		0.05833	1.48644		0.21313	1.44059		0.21343	1.5382		0.21363	1.47419		0.04778	1.05096		0.04778
1.18442	0.92257		1.183	0.65671		1.1868	0.31629			1.07866	1.43045		1.1765	1.546		1.04471	1.47702		9.679	0.7518		8.512	1.979		9.931	2.019		0.032	1.43		0.03594	1.506		0.05972	1.48659		0.21806	1.44212		0.21849	1.54073		0.21856	1.47634		0.04889	1.05131		0.04889
1.18542	0.92229		1.184	0.65314		1.1878	0.31543			1.09362	1.43118		1.19153	1.547		1.05777	1.4778		9.75	0.8727		8.601	2.304		10.04	2.391		0.03272	1.43		0.03667	1.507		0.06111	1.4867		0.22309	1.44364		0.22355	1.54321		0.22361	1.47849		0.05	1.05194		0.05
1.18642	0.92729		1.185	0.65643		1.1888	0.31614			1.10852	1.43191		1.20683	1.548		1.07067	1.47859		9.817	1.007		8.694	2.685		10.18	2.834		0.03342	1.43		0.03739	1.508		0.0625	1.48677		0.22803	1.44518		0.22796	1.54568		0.22864	1.48061		0.05111	1.05205		0.05111
1.18741	0.93086		1.186	0.65629		1.1898	0.31857			1.12343	1.43263		1.2216	1.549		1.08345	1.47937		9.897	1.156		8.793	3.142		10.37	3.366		0.03414	1.43		0.03808	1.508		0.06389	1.48682		0.23315	1.4467		0.23338	1.54812		0.2335	1.48271		0.05222	1.05221		0.05222
1.18841	0.93157		1.187	0.65643		1.1908	0.31829			1.13799	1.43334		1.23661	1.55		1.09621	1.48014		9.989	1.316		8.904	3.689		10.59	3.983		0.03483	1.431		0.03881	1.503		0.06528	1.48685		0.2382	1.44824		0.2381	1.55053		0.23845	1.48477		0.05333	1.05206		0.05333
1.18941	0.93871		1.188	0.65871		1.1918	0.32114			1.15255	1.43405		1.25112	1.551		1.10876	1.48091		10.13	1.491		9.033	4.346		10.84	4.714		0.03556	1.431		0.0395	1.503		0.06667	1.48689		0.24309	1.4497		0.2433	1.553		0.24359	1.4869		0.05444	1.05196		0.05444
1.19041	0.93529		1.189	0.65457		1.1928	0.32			1.1669	1.43475		1.26482	1.552		1.12128	1.48167		10.3	1.665		9.171	5.149		11.17	5.601		0.03628	1.431		0.04022	1.503		0.06806	1.48691		0.24813	1.45117		0.24819	1.55542		0.24828	1.48894		0.05556	1.05196		0.05556
1.19141	0.93843		1.19	0.65657		1.1938	0.32129			1.18103	1.43544		1.27875	1.553		1.13354	1.48243		10.4	1.86		9.316	6.143		11.62	6.653		0.03697	1.431		0.04094	1.503		0.06944	1.48702		0.25315	1.45268		0.25333	1.5578		0.25357	1.49098		0.05667	1.05188		0.05667
1.1924	0.94543		1.191	0.65943		1.1948	0.32286			1.1955	1.43612		1.29289	1.554		1.14564	1.48319		10.52	2.128		9.477	7.371		12.22	7.879		0.03769	1.431		0.04164	1.504		0.07083	1.48716		0.2581	1.45416		0.25838	1.56021		0.2584	1.49304		0.05778	1.05174		0.05778
1.19341	0.94443		1.192	0.65571		1.1958	0.32229			1.20913	1.4368		1.30658	1.555		1.15793	1.48394		10.78	2.449		9.665	8.884		13.03	9.292		0.03839	1.431		0.04236	1.504		0.07222	1.48726		0.26315	1.45559		0.26343	1.56267		0.26373	1.49504		0.05889	1.05187		0.05889
1.1944	0.94829		1.193	0.65957		1.19679	0.32557			1.22309	1.43747		1.32015	1.556		1.16984	1.48469		11.15	2.809		9.894	10.76		14.16	10.9		0.03911	1.429		0.04306	1.504		0.07361	1.48733		0.26813	1.45708		0.26853	1.56508		0.2686	1.49708		0.06	1.05172		0.06
1.1954	0.95229		1.194	0.65886		1.19779	0.32657			1.23661	1.43814		1.3333	1.557		1.18184	1.48542		11.6	3.207		10.15	13		15.62	12.61		0.03983	1.429		0.04378	1.504		0.075	1.48745		0.27313	1.45851		0.27339	1.56742		0.27364	1.499		0.06111	1.05176		0.06111
1.1964	0.95186		1.195	0.65714		1.19879	0.32557			1.25007	1.4388		1.34691	1.558		1.19352	1.48616		12.25	3.632		10.47	15.74		17.52	14.35		0.04053	1.429		0.0445	1.504		0.07639	1.48759		0.27825	1.46		0.27854	1.56979		0.27861	1.50106		0.06222	1.05178		0.06222
1.1974	0.956		1.196	0.66014		1.19979	0.32786			1.26313	1.43945		1.35956	1.559		1.20489	1.4869		12.96	4.037		10.88	19.03		19.89	15.99		0.04125	1.429		0.04519	1.505		0.07778	1.48759		0.28307	1.46144		0.28317	1.57212		0.28361	1.50303		0.06333	1.05238		0.06333
1.1984	0.955		1.197	0.658		1.20079	0.32757			1.27843	1.44004		1.37239	1.56		1.21673	1.48762		13.79	4.426		11.43	23.26		22.88	17.41		0.04194	1.429		0.04592	1.505		0.07917	1.48738		0.28818	1.46281		0.28857	1.57445		0.2887	1.50502		0.06444	1.05234		0.06444
1.1994	0.95886		1.198	0.65743		1.20179	0.32786			1.29162	1.44067		1.3851	1.561		1.22789	1.48835		14.71	4.646		12.2	28.38		26.24	18.37		0.04267	1.429		0.04661	1.505		0.08056	1.48676		0.29312	1.46422		0.29351	1.57677		0.29363	1.50695		0.06556	1.0522		0.06556
1.20039	0.96343		1.199	0.66086		1.20279	0.33186			1.30412	1.44131		1.39769	1.562		1.23912	1.48907		15.59	4.539		13.33	33.96		29.59	18.61		0.04339	1.43		0.04733	1.505		0.08194	1.48641		0.29813	1.4656		0.29837	1.57909		0.29855	1.5089		0.06667	1.05218		0.06667
1.20139	0.965		1.2	0.65871		1.20379	0.32871			1.31657	1.44194		1.40993	1.563		1.25042	1.48979		16.4	4.288		15.09	40.25		32.94	18.16		0.04408	1.429		0.04806	1.505		0.08333	1.48657		0.30317	1.46704		0.30339	1.58137		0.30349	1.51087		0.06778	1.05218		0.06778
1.20239	0.96886		1.201	0.66029		1.20479	0.33229			1.32896	1.44256		1.42207	1.564		1.26143	1.4905		17.09	4.107		17.65	47.41		36.07	17.18		0.04481	1.43		0.04875	1.505		0.08472	1.48672		0.30814	1.46842		0.30841	1.58367		0.30858	1.51279		0.06889	1.05231		0.06889
1.20339	0.96786		1.202	0.65929		1.20579	0.335			1.34129	1.44318		1.43388	1.565		1.27284	1.49119		17.44	3.852		21.25	55.67		38.76	15.8		0.0455	1.43		0.04947	1.506		0.08611	1.48705		0.31302	1.46984		0.31337	1.58589		0.31351	1.51467		0.07	1.05233		0.07
1.20439	0.96629		1.203	0.658		1.20679	0.333			1.35356	1.44378		1.4456	1.566		1.28362	1.4919		17.62	3.534		26.25	65.15		40.86	14.16		0.04622	1.43		0.05017	1.506		0.0875	1.48737		0.31794	1.47126		0.31834	1.58822		0.31855	1.51656		0.07111	1.05243		0.07111
1.20539	0.974		1.204	0.66086		1.20779	0.336			1.36576	1.44438		1.45702	1.567		1.29415	1.4926		17.97	3.181		33.14	75.78		42.46	12.44		0.04694	1.43		0.05089	1.507		0.08889	1.48742		0.32306	1.47268		0.32335	1.59046		0.32351	1.51841		0.07222	1.05261		0.07222
1.20639	0.97171		1.205	0.65814		1.20879	0.33643			1.37736	1.44498		1.46856	1.568		1.30841	1.49318		18.33	2.769		42.43	87.32		43.79	10.84		0.04764	1.43		0.05161	1.507		0.09028	1.48741		0.32819	1.47402		0.32848	1.5927		0.32842	1.52026		0.07333	1.05293		0.07333
1.20739	0.97529		1.206	0.65986		1.20979	0.33714			1.38917	1.44557		1.48042	1.569		1.31866	1.49388		18.73	2.253		54.65	99.21		44.79	9.378		0.04836	1.43		0.05231	1.507		0.09167	1.48743		0.33308	1.47549		0.33345	1.59493		0.33367	1.52208		0.07444	1.05339		0.07444
1.20838	0.98029		1.207	0.66257		1.21079	0.33957			1.40066	1.44615		1.49136	1.57		1.32896	1.49456		19.57	1.91		70.18	110.6		45.48	8.045		0.04906	1.43		0.05303	1.508		0.09306	1.48754		0.33819	1.47688		0.33822	1.59717		0.33865	1.52386		0.07556	1.05361		0.07556
1.20939	0.97586		1.208	0.65786		1.21179	0.33729			1.4121	1.44673		1.50223	1.571		1.33903	1.49525		20.01	1.782		89.05	120.5		46.07	6.973		0.04978	1.43		0.05372	1.508		0.09444	1.48776		0.34322	1.47831		0.34341	1.59942		0.3437	1.52567		0.07667	1.05317		0.07667
1.21038	0.98129		1.209	0.66029		1.21279	0.34			1.42348	1.4473		1.51322	1.572		1.34969	1.49591		19.69	1.434		110.8	127.8		46.58	5.964		0.0505	1.43		0.05444	1.508		0.09583	1.48799		0.34819	1.47965		0.34842	1.60157		0.34844	1.52747		0.07778	1.05301		0.07778
1.21138	0.98229		1.21	0.66186		1.21379	0.34057			1.43457	1.44786		1.52375	1.573		1.35984	1.49657		19.44	1.045		134.6	131.4		46.99	4.992		0.05119	1.43		0.05517	1.509		0.09722	1.48817		0.35322	1.48108		0.35354	1.60378		0.35356	1.52922		0.07889	1.05254		0.07889
1.21238	0.98186		1.211	0.66043		1.21479	0.33929			1.44538	1.44843		1.53421	1.574		1.37028	1.49722		19.38	1.029		159	130.9		47.28	4.116		0.05192	1.43		0.05586	1.509		0.09861	1.48816		0.35812	1.48245		0.35859	1.60597		0.35867	1.53104		0.08	1.05224		0.08
1.21338	0.989		1.212	0.664		1.21578	0.34314			1.45637	1.44898		1.54478	1.575		1.37995	1.49789		19.43	1.1		182.8	125.8		47.57	3.391		0.05261	1.43		0.05658	1.509		0.1	1.48816		0.36313	1.48387		0.3633	1.60814		0.36352	1.53281		0.08111	1.05198		0.08111
1.21438	0.99043		1.213	0.66443		1.21678	0.34471			1.46687	1.44954		1.55509	1.576		1.38942	1.49856		19.41	0.8303		204.3	117		47.86	2.869		0.05333	1.43		0.05728	1.51		0.10139	1.48816		0.3682	1.48522		0.36842	1.61036		0.36856	1.53458		0.08222	1.05173		0.08222
1.21538	0.98629		1.214	0.661		1.21778	0.34357			1.48083	1.44994		1.56517	1.577		1.39893	1.49921		19.59	0.6929		222.5	106.2		48.19	2.509		0.05406	1.43		0.058	1.511		0.10278	1.48824		0.37308	1.48665		0.37342	1.61258		0.37336	1.53639		0.08333	1.05145		0.08333
1.21638	0.98971		1.215	0.66386		1.21878	0.34729			1.49256	1.45042		1.57486	1.578		1.40824	1.49987		19.84	0.5532		237	94.47		48.49	2.289		0.05475	1.43		0.05872	1.511		0.10417	1.48842		0.37809	1.48798		0.37845	1.61483		0.37856	1.53818		0.08444	1.05118		0.08444
1.21738	0.98743		1.216	0.65971		1.21978	0.34457			1.50262	1.45096		1.58465	1.579		1.41759	1.50052		20.1	0.2087		248.2	82.76		48.71	2.082		0.05547	1.43		0.05942	1.511		0.10556	1.48861		0.38309	1.48934		0.38332	1.61705		0.38352	1.53995		0.08556	1.05108		0.08556
1.21837	0.99243		1.217	0.66157		1.22078	0.34614			1.51246	1.4515		1.59439	1.58		1.42698	1.50116					256.9	71.82		48.87	1.863		0.05617	1.43		0.06014	1.506		0.10694	1.48874		0.3881	1.49067		0.38835	1.6192		0.38856	1.54168		0.08667	1.05134		0.08667
1.21937	0.99229		1.218	0.66186		1.22178	0.34786			1.52244	1.45202		1.60407	1.581		1.43843	1.50171					263.3	61.95					0.05689	1.431		0.06083	1.505		0.10833	1.48872		0.39326	1.49195		0.39343	1.62132		0.3934	1.54342		0.08778	1.05158		0.08778
1.22038	0.99186		1.219	0.66271		1.22278	0.34714			1.53203	1.45255					1.44782	1.50233					268.3	53.23					0.05761	1.43		0.06156	1.504		0.10972	1.48871		0.39821	1.49324		0.39845	1.62349		0.39861	1.54511		0.08889	1.05184		0.08889
1.22137	0.99671		1.22	0.66571		1.22378	0.34886			1.54158	1.45308					1.45658	1.50297					272.2	45.66					0.05831	1.43		0.06228	1.504		0.11111	1.4887		0.4032	1.49456		0.40353	1.62561		0.4036	1.54683		0.09	1.05131		0.09
1.22237	0.99314		1.221	0.66057		1.22478	0.34857			1.5511	1.45359					1.46538	1.5036					275.2	39.15					0.05903	1.43		0.06297	1.504		0.1125	1.48877		0.40808	1.49583		0.40853	1.62769		0.40867	1.54853		0.09111	1.05184		0.09111
1.22337	0.996		1.222	0.66129		1.22578	0.34986			1.56042	1.4541					1.47422	1.50423					277.8	33.59					0.05972	1.43		0.06369	1.505		0.11389	1.48893		0.41319	1.49711		0.41358	1.62984		0.41366	1.55021		0.09222	1.05202		0.09222
1.22437	0.99886		1.223	0.66457		1.22678	0.35114			1.56954	1.45462					1.48267	1.50486					280.1	28.57					0.06044	1.43		0.06439	1.505		0.11528	1.48909		0.41813	1.49835		0.41834	1.63195		0.41856	1.55186		0.09333	1.05215		0.09333
1.22537	0.99357		1.224	0.66029		1.22778	0.35029			1.57864	1.45512					1.49116	1.50548					282.1	23.92					0.06117	1.43		0.06511	1.506		0.11667	1.48909		0.42294	1.49965		0.42365	1.63406		0.42365	1.55354		0.09444	1.05197		0.09444
1.22637	0.99814		1.225	0.66371		1.22878	0.35114			1.58755	1.45563					1.50008	1.50607											0.06186	1.43		0.06583	1.506		0.11806	1.48903		0.42815	1.50096		0.42827	1.63617		0.42842	1.55519		0.09556	1.05201		0.09556
1.22737	1.001		1.226	0.66543		1.22978	0.35229			1.59691	1.4561					1.5092	1.50665											0.06258	1.43		0.06653	1.506		0.11944	1.48901		0.43303	1.50226		0.43341	1.63825		0.43358	1.55684		0.09667	1.05212		0.09667
1.22837	0.99871		1.227	0.66029		1.23078	0.35214			1.60975	1.45635					1.51964	1.50716											0.06328	1.431		0.06725	1.507		0.12083	1.48907		0.43821	1.50352		0.43832	1.64032		0.43842	1.55845		0.09778	1.05187		0.09778
1.22937	1.00257		1.228	0.66443		1.23178	0.35457									1.52763	1.50777											0.064	1.431		0.06794	1.507		0.12222	1.48909		0.44314	1.50479		0.44338	1.64242		0.44351	1.56006		0.09889	1.05209		0.09889
1.23037	0.99671		1.229	0.66157		1.23278	0.35357									1.53547	1.50838											0.06472	1.431		0.06867	1.507		0.12361	1.48894		0.44791	1.50609		0.44844	1.64448		0.4485	1.56171		0.1	1.05218		0.1
1.23137	0.99857		1.23	0.66243		1.23378	0.35386									1.54371	1.50897											0.06542	1.431		0.06939	1.507		0.125	1.48886		0.45314	1.50741		0.45331	1.64659		0.4534	1.56332		0.10111	1.05242		0.10111
1.23237	1.003		1.231	0.66514		1.23478	0.35586									1.55128	1.50958											0.06614	1.431		0.07008	1.508		0.12639	1.48882		0.4582	1.50868		0.45857	1.64863		0.45866	1.56493		0.10222	1.05243		0.10222
1.23337	1.00014		1.232	0.66329		1.23578	0.35514									1.55888	1.51019											0.06683	1.431		0.07081	1.508		0.12778	1.48884		0.46323	1.50992		0.4635	1.65072		0.46352	1.56652		0.10333	1.05263		0.10333
1.23437	1.003		1.233	0.66357		1.23678	0.35543									1.56753	1.51073											0.06756	1.431		0.0715	1.508		0.12917	1.48883		0.46808	1.51125		0.46852	1.65277		0.46869	1.56809		0.10444	1.05271		0.10444
1.23537	1.00314		1.234	0.66429		1.23778	0.35686									1.57568	1.51129											0.06828	1.431		0.07222	1.509		0.13056	1.48894		0.47303	1.51258		0.47351	1.65482		0.47324	1.56971		0.10556	1.05334		0.10556
1.23637	1.00071		1.235	0.66243		1.23878	0.356									1.58304	1.51188											0.06897	1.431		0.07294	1.509		0.13194	1.48914		0.4782	1.51385		0.47844	1.65692		0.47868	1.57126		0.10667	1.05316		0.10667
1.23737	1.00514		1.236	0.66729		1.23977	0.35886									1.59043	1.51247											0.06969	1.429		0.07364	1.509		0.13333	1.4893		0.48321	1.51511		0.48354	1.65892		0.4835	1.57286		0.10778	1.05309		0.10778
1.23837	1.00314		1.237	0.663		1.24077	0.35829									1.60299	1.51275											0.07039	1.429		0.07436	1.509		0.13472	1.48945		0.48807	1.51636		0.48837	1.661		0.48866	1.57443		0.10889	1.05279		0.10889
1.23937	1.00443		1.238	0.66429		1.24177	0.35971																					0.07111	1.429		0.07506	1.51		0.13611	1.48949		0.4932	1.5176		0.49337	1.66301		0.49349	1.57599		0.11	1.0529		0.11
1.24037	1.006		1.239	0.66743		1.24277	0.36229																					0.07183	1.429		0.07578	1.504		0.1375	1.48951		0.49818	1.51885		0.4983	1.66511		0.49855	1.57758		0.11111	1.05281		0.11111
1.24137	0.99957		1.24	0.66171		1.24377	0.35971																					0.07253	1.43		0.0765	1.504		0.13889	1.48952		0.50319	1.52011		0.50338	1.6672		0.50358	1.57917		0.11222	1.05272		0.11222
1.24237	1.00357		1.241	0.66514		1.24477	0.36043																					0.07325	1.43		0.07719	1.505		0.14028	1.48965		0.5081	1.52135		0.50816	1.6692		0.50849	1.58072		0.11333	1.05259		0.11333
1.24337	1.00457		1.242	0.667		1.24577	0.36243																					0.07394	1.43		0.07792	1.505		0.14167	1.4898		0.51287	1.52261		0.51344	1.67124		0.51356	1.58228		0.11444	1.05267		0.11444
1.24437	1.00257		1.243	0.66414		1.24677	0.36129																					0.07467	1.43		0.07861	1.505		0.14306	1.48991		0.51801	1.52388		0.51821	1.67319		0.51854	1.58384		0.11556	1.05247		0.11556
1.24537	1.00471		1.244	0.66771		1.24777	0.36229																					0.07539	1.43		0.07933	1.506		0.14444	1.49004		0.52307	1.52512		0.52348	1.67522		0.52367	1.58538		0.11667	1.05269		0.11667
1.24637	1.00257		1.245	0.66457		1.24877	0.36286																					0.07608	1.43		0.08006	1.506		0.14583	1.49005		0.52817	1.52636		0.52831	1.67714		0.52854	1.58689		0.11778	1.05261		0.11778
1.24737	1.00371		1.246	0.66529		1.24977	0.36171																					0.07681	1.43		0.08075	1.507		0.14722	1.49007		0.53287	1.5276		0.53346	1.67914		0.5336	1.58845		0.11889	1.05272		0.11889
1.24837	1.00514		1.247	0.66786		1.25077	0.36486																					0.0775	1.43		0.08147	1.507		0.14861	1.49008		0.53805	1.52884		0.5386	1.68112		0.53854	1.58996		0.12	1.05253		0.12
1.24937	0.99986		1.248	0.66543		1.25177	0.36314																					0.07822	1.43		0.08217	1.507		0.15	1.49019		0.54307	1.53009		0.54348	1.68304		0.54329	1.5915		0.12111	1.05231		0.12111
1.25037	1.00586		1.249	0.66657		1.25277	0.36357																					0.07894	1.43		0.08289	1.508		0.15139	1.49031		0.54816	1.53141		0.54848	1.68503		0.54864	1.59303		0.12222	1.05225		0.12222
1.25137	1.00543		1.25	0.66814		1.25377	0.365																					0.07964	1.43		0.08361	1.508		0.15278	1.4904		0.55301	1.53264		0.55351	1.687		0.5531	1.59453		0.12333	1.0523		0.12333
1.25237	1.00557		1.251	0.669		1.25477	0.36343																					0.08036	1.43		0.08431	1.508		0.15417	1.49053		0.55802	1.53387		0.55838	1.68899		0.55847	1.59603		0.12444	1.05239		0.12444
1.25336	1.00829		1.252	0.67129		1.25577	0.365																					0.08106	1.43		0.08503	1.509		0.15556	1.49054		0.56297	1.53512		0.56335	1.69105		0.56345	1.59754		0.12556	1.05242		0.12556
1.25437	1.00414		1.253	0.66571		1.25677	0.36514																					0.08178	1.43		0.08572	1.509		0.15694	1.49055		0.56812	1.53639		0.56832	1.69304		0.56851	1.59901		0.12667	1.05264		0.12667
1.25537	1.001		1.254	0.66743		1.25777	0.36386																					0.0825	1.431		0.08644	1.509		0.15833	1.49056		0.57311	1.53767		0.57333	1.69502		0.57336	1.60043		0.12778	1.05264		0.12778
1.25637	1.00486		1.255	0.672		1.25877	0.36771																					0.08319	1.43		0.08717	1.509		0.15972	1.49061		0.57807	1.5389		0.5783	1.69699		0.57845	1.60192		0.12889	1.05271		0.12889
1.25737	1.00086		1.256	0.66657		1.25977	0.365																					0.08392	1.43		0.08786	1.51		0.16111	1.4907		0.58302	1.54009		0.58339	1.69897		0.58344	1.60345		0.13	1.05281		0.13
1.25837	1.00471		1.257	0.67071		1.26077	0.36657																					0.08461	1.431		0.08858	1.51		0.1625	1.49081		0.58796	1.54137		0.5882	1.70089		0.58846	1.60492		0.13111	1.05296		0.13111
1.25937	1.00529		1.258	0.67086		1.26177	0.36729																					0.08533	1.431		0.08928	1.504		0.16389	1.49095		0.5932	1.54256		0.59347	1.70282		0.59358	1.60643		0.13222	1.05262		0.13222
1.26037	1.002		1.259	0.66829		1.26277	0.36571																					0.08606	1.431		0.09	1.504		0.16528	1.49095		0.59806	1.54376		0.59842	1.70481		0.5985	1.60793		0.13333	1.05249		0.13333
1.26137	1.00514		1.26	0.671		1.26377	0.36814																					0.08675	1.43		0.09072	1.505		0.16667	1.49059		0.60284	1.54493		0.60346	1.70675		0.60362	1.60945		0.13444	1.05231		0.13444
1.26237	1.00157		1.261	0.66786		1.26477	0.36757																					0.08747	1.43		0.09142	1.505		0.16806	1.49023		0.60808	1.54608		0.60838	1.70866		0.60848	1.61091		0.13556	1.05225		0.13556
1.26337	1.00229		1.262	0.66986		1.26577	0.36786																					0.08817	1.429		0.09214	1.505		0.16944	1.49036		0.61312	1.54726		0.61335	1.7106		0.61362	1.61244		0.13667	1.05198		0.13667
1.26437	1.00429		1.263	0.674		1.26677	0.36914																					0.08889	1.429		0.09283	1.505		0.17083	1.4904		0.61817	1.54842		0.61842	1.71253		0.61842	1.61401		0.13778	1.05221		0.13778
1.26536	1.008		1.264	0.67457		1.26777	0.37186																					0.08961	1.429		0.09356	1.506		0.17222	1.49062		0.62314	1.54955		0.62329	1.71449		0.62344	1.61552		0.13889	1.05187		0.13889
1.26637	1.00286		1.265	0.67243		1.26877	0.36943																					0.09031	1.43		0.09428	1.506		0.17361	1.49084		0.62809	1.5507		0.62834	1.71644		0.62844	1.61704		0.14	1.05178		0.14
1.26737	1.00071		1.266	0.67214		1.26977	0.37086																					0.09103	1.43		0.09497	1.506		0.175	1.49084		0.63312	1.55188		0.63327	1.71842		0.63347	1.61851		0.14111	1.05143		0.14111
1.26837	0.99943		1.267	0.66843		1.27077	0.36914																					0.09172	1.43		0.09569	1.506		0.17639	1.49085		0.63786	1.55302		0.63833	1.72033		0.63845	1.62001		0.14222	1.05131		0.14222
1.26937	1.00429		1.268	0.67457		1.27177	0.37057																					0.09244	1.43		0.09639	1.504		0.17778	1.49085		0.64295	1.55412		0.6433	1.72223		0.64342	1.62148		0.14333	1.05141		0.14333
1.27037	1.00057		1.269	0.67		1.27277	0.369																					0.09317	1.43		0.09711	1.504		0.17917	1.49094		0.64796	1.5553		0.64835	1.72404		0.6485	1.62294		0.14444	1.05174		0.14444
1.27137	0.99829		1.27	0.67157		1.27377	0.37086																					0.09386	1.43		0.09783	1.504		0.18056	1.49113		0.65301	1.55648		0.65327	1.72597		0.65316	1.62438		0.14556	1.05167		0.14556
1.27237	1.005		1.271	0.67486		1.27477	0.37214																					0.09458	1.43		0.09853	1.505		0.18194	1.49133		0.65815	1.55766		0.65844	1.72787		0.65858	1.62578		0.14667	1.05178		0.14667
1.27337	0.99829		1.272	0.671		1.27577	0.36971																					0.09528	1.43		0.09925	1.505		0.18333	1.49144		0.66319	1.55887		0.66326	1.72971		0.66339	1.62722		0.14778	1.05156		0.14778
1.27437	1.00143		1.273	0.674		1.27677	0.37014																					0.096	1.43		0.09994	1.505		0.18472	1.49141		0.66811	1.56011		0.66836	1.73165		0.66851	1.62864		0.14889	1.05196		0.14889
1.27537	1.00186		1.274	0.675		1.27777	0.372																					0.09672	1.43		0.10067	1.506		0.18611	1.49143		0.67313	1.56134		0.67345	1.73357		0.67351	1.63008		0.15	1.05203		0.15
1.27637	1.00086		1.275	0.67171		1.27877	0.37057																					0.09742	1.43		0.10139	1.506		0.1875	1.49142		0.67812	1.56262		0.67837	1.73549		0.67841	1.63153		0.15111	1.05227		0.15111
1.27737	1.00557		1.276	0.676		1.27977	0.37186																					0.09814	1.43		0.10208	1.506		0.18889	1.4915		0.68318	1.56383		0.68355	1.73737		0.68362	1.63302		0.15222	1.0522		0.15222
1.27837	1.00214		1.277	0.675		1.28077	0.37029																					0.09883	1.43		0.10281	1.507		0.19028	1.49167		0.68796	1.56506		0.68817	1.73927		0.68832	1.63447		0.15333	1.05207		0.15333
1.27937	1.00214		1.278	0.67271		1.28177	0.36986																					0.09956	1.43		0.1035	1.501		0.19167	1.49184		0.69313	1.56623		0.69339	1.74112		0.69346	1.63591		0.15444	1.05183		0.15444
1.28037	1.00314		1.279	0.67529		1.28277	0.37243																					0.10028	1.43		0.10422	1.502		0.19306	1.49183		0.69814	1.56745		0.69836	1.74298		0.69848	1.63737		0.15556	1.05163		0.15556
1.28137	1.00029		1.28	0.67243		1.28377	0.37143																					0.10097	1.43		0.10494	1.502		0.19444	1.49176		0.7031	1.56868		0.70329	1.7449		0.70346	1.63881		0.15667	1.05146		0.15667
1.28237	1.004		1.281	0.675		1.28477	0.37271																					0.10169	1.43		0.10564	1.502		0.19583	1.49174		0.70816	1.56991		0.70826	1.74678		0.70823	1.64027		0.15778	1.05118		0.15778
1.28337	1.00357		1.282	0.67486		1.28577	0.37271																					0.10239	1.431		0.10636	1.502		0.19722	1.49179		0.71311	1.57107		0.71335	1.74864		0.71342	1.64173		0.15889	1.05091		0.15889
1.28437	1.00314		1.283	0.67371		1.28677	0.37157																					0.10311	1.431		0.10706	1.503		0.19861	1.49191		0.71803	1.57226		0.7184	1.75052		0.71846	1.6432		0.16	1.05095		0.16
1.28537	1.00643		1.284	0.67614		1.28777	0.37271																					0.10383	1.429		0.10778	1.503		0.2	1.49208		0.72302	1.57343		0.72343	1.75237		0.72358	1.64464		0.16111	1.05101		0.16111
1.28637	0.99986		1.285	0.67429		1.28877	0.37157																					0.10453	1.429		0.1085	1.504		0.20139	1.49225		0.72825	1.57465		0.72847	1.75417		0.72861	1.64609		0.16222	1.05122		0.16222
1.28737	1.003		1.286	0.67471		1.28977	0.37229																					0.10525	1.429		0.10919	1.504		0.20278	1.49225		0.73316	1.57582		0.73347	1.75602		0.73355	1.64755		0.16333	1.05091		0.16333
1.28837	1.00743		1.287	0.67829		1.29076	0.374																					0.10594	1.429		0.10992	1.504		0.20417	1.49217		0.73794	1.577		0.73839	1.75779		0.73863	1.64903		0.16444	1.05109		0.16444
1.28937	1.00243		1.288	0.67329		1.29177	0.37171																					0.10667	1.429		0.11061	1.504		0.20556	1.49214		0.74287	1.57817		0.74341	1.75965		0.74332	1.6505		0.16556	1.05079		0.16556
1.29037	1.00586		1.289	0.676		1.29277	0.37243																					0.10739	1.43		0.11133	1.505		0.20694	1.49219		0.74786	1.57935		0.74847	1.76151		0.74859	1.6519		0.16667	1.05086		0.16667
1.29137	1.00671		1.29	0.67714		1.29376	0.37457																					0.10808	1.43		0.11206	1.505		0.20833	1.49219		0.75316	1.58051		0.75321	1.7633		0.75324	1.65325		0.16778	1.05079		0.16778
1.29237	1.00414		1.291	0.67443		1.29477	0.37243																					0.10881	1.43		0.11275	1.505		0.20972	1.49215		0.75816	1.58167		0.75834	1.76509		0.75841	1.65464		0.16889	1.05134		0.16889
1.29336	1.01014		1.292	0.67814		1.29576	0.37343																					0.1095	1.43		0.11347	1.506		0.21111	1.49203		0.76309	1.58283		0.76338	1.76696		0.76343	1.656		0.17	1.05155		0.17
1.29436	1.008		1.293	0.67486		1.29677	0.373																					0.11022	1.43		0.11417	1.506		0.2125	1.49185		0.76816	1.58403		0.76841	1.76881		0.76847	1.65742		0.17111	1.05179		0.17111
1.29537	1.00757		1.294	0.67557		1.29777	0.37271																					0.11094	1.43		0.11489	1.502		0.21389	1.49182		0.77304	1.58517		0.77337	1.77062		0.77341	1.65881		0.17222	1.05191		0.17222
1.29636	1.012		1.295	0.67857		1.29876	0.37514																					0.11164	1.43		0.11561	1.502		0.21528	1.4918		0.77804	1.58636		0.77818	1.77238		0.77811	1.66018		0.17333	1.05238		0.17333
1.29736	1.00957		1.296	0.67457		1.29976	0.37357																					0.11236	1.43		0.11631	1.502		0.21667	1.49189		0.78309	1.58755		0.78342	1.77425		0.78346	1.66151		0.17444	1.05248		0.17444
1.29836	1.01229		1.297	0.67571		1.30076	0.37314																					0.11306	1.429		0.11703	1.503		0.21806	1.4921		0.78813	1.58877		0.78813	1.77611		0.7884	1.66285		0.17556	1.05277		0.17556
1.29936	1.011		1.298	0.67729		1.30176	0.375																					0.11378	1.429		0.11772	1.502		0.21944	1.49228		0.79319	1.58993		0.79344	1.77795		0.79356	1.66429		0.17667	1.05251		0.17667
1.30036	1.01314		1.299	0.67543		1.30276	0.37357																					0.1145	1.429		0.11844	1.502		0.22083	1.4924		0.79818	1.59113		0.79842	1.77972		0.79827	1.66569		0.17778	1.0524		0.17778
1.30136	1.01671		1.3	0.67986		1.30376	0.37557																					0.11519	1.429		0.11917	1.503		0.22222	1.4924		0.80316	1.59232		0.80337	1.7816		0.80347	1.66704		0.17889	1.05239		0.17889
1.30236	1.01471		1.301	0.67486		1.30476	0.374																					0.11592	1.43		0.11986	1.504		0.22361	1.49241		0.80819	1.59351		0.80866	1.78346		0.80845	1.66841		0.18	1.05212		0.18
1.30336	1.01857		1.302	0.67771		1.30576	0.374																					0.11661	1.429		0.12058	1.504		0.225	1.49242		0.81309	1.59471		0.81331	1.78519		0.81325	1.66978		0.18111	1.05151		0.18111
1.30436	1.02129		1.303	0.67943		1.30676	0.37614																					0.11733	1.43		0.12128	1.504		0.22639	1.49252		0.81812	1.59589		0.81835	1.78713		0.8183	1.67117		0.18222	1.05119		0.18222
1.30536	1.01771		1.304	0.67457		1.30776	0.37529																					0.11806	1.43		0.122	1.504		0.22778	1.4927		0.82291	1.59708		0.82312	1.78897		0.82319	1.67256		0.18333	1.05129		0.18333
1.30636	1.022		1.305	0.67629		1.30876	0.37514																					0.11875	1.43		0.12272	1.505		0.22917	1.49283		0.82808	1.59828		0.82838	1.79082		0.82835	1.67398		0.18444	1.0512		0.18444
1.30736	1.02086		1.306	0.67757		1.30976	0.37771																					0.11947	1.43		0.12342	1.505		0.23056	1.49291		0.83306	1.59942		0.83335	1.79271		0.83312	1.67539		0.18556	1.05118		0.18556
1.30836	1.022		1.307	0.67514		1.31076	0.37529																					0.12017	1.43		0.12414	1.505		0.23194	1.49292		0.83803	1.60063		0.83829	1.79453		0.83843	1.67676		0.18667	1.05104		0.18667
1.30935	1.02557		1.308	0.67843		1.31176	0.37714																					0.12089	1.43		0.12483	1.506		0.23333	1.49291		0.84314	1.60177		0.84326	1.79631		0.84334	1.67808		0.18778	1.05079		0.18778
1.31035	1.02614		1.309	0.67671		1.31276	0.37729																					0.12161	1.429		0.12556	1.506		0.23472	1.49291		0.8481	1.60293		0.84834	1.79803		0.8484	1.67947		0.18889	1.05083		0.18889
1.31135	1.03014		1.31	0.67729		1.31376	0.37671																					0.12231	1.429		0.12628	1.506		0.23611	1.49299		0.85304	1.60403		0.85342	1.79983		0.85351	1.68087		0.19	1.05054		0.19
1.31235	1.03129		1.311	0.679		1.31476	0.37886																					0.12303	1.429		0.12697	1.502		0.2375	1.49314		0.85791	1.60516		0.85849	1.80161		0.85858	1.68225		0.19111	1.05046		0.19111
1.31335	1.03043		1.312	0.67543		1.31576	0.37614																					0.12372	1.429		0.12769	1.502		0.23889	1.49326		0.86315	1.60633		0.86351	1.80338		0.86353	1.6836		0.19222	1.05068		0.19222
1.31435	1.03429		1.313	0.67657		1.31676	0.37714																					0.12444	1.429		0.12839	1.503		0.24028	1.49332		0.86803	1.6075		0.8681	1.80509		0.86822	1.68496		0.19333	1.05035		0.19333
1.31535	1.03571		1.314	0.677		1.31776	0.37986																					0.12517	1.429		0.12911	1.503		0.24167	1.49333		0.87273	1.60866		0.87343	1.80687		0.87355	1.68633		0.19444	1.05024		0.19444
1.31634	1.042		1.315	0.67914		1.31876	0.38																					0.12586	1.43		0.12983	1.503		0.24306	1.49331		0.87807	1.60977		0.87846	1.80862		0.87843	1.68768		0.19556	1.0493		0.19556
1.31734	1.04457		1.316	0.67943		1.31976	0.38114																					0.12658	1.43		0.13053	1.503		0.24444	1.49331		0.88301	1.61088		0.88334	1.81046		0.88341	1.68902		0.19667	1.04891		0.19667
1.31834	1.04114		1.317	0.67557		1.32076	0.38043																					0.12728	1.43		0.13125	1.503		0.24583	1.49337		0.88812	1.61202		0.88822	1.81227		0.88826	1.69041		0.19778	1.04879		0.19778
1.31934	1.04243		1.318	0.67571		1.32176	0.381																					0.128	1.43		0.13194	1.503		0.24722	1.49348		0.89314	1.61323		0.89333	1.81405		0.89333	1.69176		0.19889	1.04896		0.19889
1.32034	1.04986		1.319	0.67871		1.32276	0.38257																					0.12872	1.43		0.13267	1.504		0.24861	1.49355		0.89817	1.6144		0.89836	1.81585		0.89834	1.69311		0.2	1.04918		0.2
1.32134	1.04757		1.32	0.674		1.32376	0.381																					0.12942	1.43		0.13339	1.504		0.25	1.49363		0.90312	1.61555		0.9033	1.81753		0.9033	1.69446		0.20111	1.04977		0.20111
1.32234	1.05371		1.321	0.67729		1.32476	0.382																					0.13014	1.43		0.13408	1.504		0.25139	1.49364		0.90812	1.61673		0.90837	1.8195		0.90845	1.69582		0.20222	1.05003		0.20222
1.32333	1.05571		1.322	0.67914		1.32576	0.38443																					0.13083	1.43		0.13481	1.504		0.25278	1.49355		0.91312	1.61792		0.91323	1.8213		0.91309	1.69717		0.20333	1.05037		0.20333
1.32433	1.05557		1.323	0.675		1.32676	0.38214																					0.13156	1.429		0.1355	1.504		0.25417	1.49314		0.91815	1.61911		0.91847	1.82312		0.91857	1.69856		0.20444	1.05062		0.20444
1.32533	1.06243		1.324	0.678		1.32776	0.38514																					0.13228	1.429		0.13622	1.505		0.25556	1.49283		0.92319	1.62026		0.92338	1.82493		0.92346	1.69995		0.20556	1.05074		0.20556
1.32633	1.06043		1.325	0.67457		1.32876	0.384																					0.13297	1.429		0.13694	1.505		0.25694	1.49294		0.92814	1.62143		0.92845	1.82675		0.92857	1.70134		0.20667	1.05113		0.20667
1.32733	1.06371		1.326	0.67514		1.32976	0.38514																					0.13369	1.43		0.13764	1.505		0.25833	1.49299		0.93313	1.62258		0.9333	1.82848		0.93317	1.7027		0.20778	1.05158		0.20778
1.32833	1.07057		1.327	0.67757		1.33076	0.387																					0.13439	1.43		0.13836	1.505		0.25972	1.4932		0.93791	1.62373		0.93835	1.83039		0.93858	1.70414		0.20889	1.05169		0.20889
1.32933	1.07114		1.328	0.67686		1.33176	0.38614																					0.13511	1.43		0.13906	1.505		0.26111	1.49328		0.94313	1.62484		0.94335	1.83213		0.94349	1.70555		0.21	1.05203		0.21
1.33032	1.07643		1.329	0.67514		1.33276	0.387																					0.13583	1.43		0.13978	1.506		0.2625	1.49326		0.94828	1.62599		0.94846	1.83395		0.94848	1.70701		0.21111	1.0517		0.21111
1.33132	1.07886		1.33	0.67671		1.33375	0.39																					0.13653	1.43		0.1405	1.506		0.26389	1.49327		0.95316	1.62713		0.95334	1.83574		0.95343	1.70841		0.21222	1.05182		0.21222
1.33232	1.082		1.331	0.67457		1.33476	0.38829																					0.13725	1.43		0.14119	1.506		0.26528	1.49333		0.95814	1.6283		0.95833	1.8375		0.95838	1.70985		0.21333	1.05144		0.21333
1.33331	1.08957		1.332	0.67771		1.33575	0.39143																					0.13794	1.43		0.14192	1.503		0.26667	1.4935		0.96296	1.62945		0.96334	1.83924		0.96346	1.71126		0.21444	1.05153		0.21444
1.33431	1.08786		1.333	0.673		1.33675	0.392																					0.13867	1.429		0.14261	1.503		0.26806	1.4937		0.96803	1.63053		0.96829	1.84101		0.96841	1.71264		0.21556	1.05132		0.21556
1.33531	1.09414		1.334	0.67486		1.33775	0.39214																					0.13939	1.429		0.14333	1.503		0.26944	1.4939		0.97293	1.63161		0.97327	1.84276		0.97344	1.71404		0.21667	1.05118		0.21667
1.33631	1.09943		1.335	0.678		1.33875	0.39543																					0.14008	1.429		0.14406	1.504		0.27083	1.49392		0.97794	1.63276		0.97829	1.84457		0.97814	1.71547		0.21778	1.05088		0.21778
1.33731	1.10043		1.336	0.67157		1.33975	0.39314																					0.14081	1.43		0.14475	1.504		0.27222	1.49386		0.983	1.6339		0.98341	1.8463		0.98356	1.71685		0.21889	1.05115		0.21889
1.3383	1.10957		1.337	0.67429		1.34075	0.39586																					0.1415	1.43		0.14547	1.504		0.27361	1.49385		0.98806	1.63504		0.98838	1.84803		0.98851	1.71821		0.22	1.05087		0.22
1.3393	1.112		1.338	0.67443		1.34175	0.39771																					0.14222	1.43		0.14617	1.504		0.275	1.49389		0.99291	1.63616		0.9934	1.8498		0.99351	1.71958		0.22111	1.05081		0.22111
1.3403	1.11543		1.339	0.67286		1.34275	0.39729																					0.14294	1.43		0.14689	1.504		0.27639	1.49401		0.99798	1.63728		0.99849	1.85162		0.99852	1.72094		0.22222	1.05082		0.22222
1.34129	1.12486		1.34	0.67643		1.34375	0.40029																					0.14364	1.43		0.14761	1.505		0.27778	1.49418		1.00314	1.63846		1.00347	1.85336		1.00349	1.72231		0.22333	1.05102		0.22333
1.34229	1.12671		1.341	0.67314		1.34475	0.40071																					0.14436	1.43		0.14831	1.505		0.27917	1.49435		1.00804	1.63962		1.00853	1.85515		1.00857	1.72368		0.22444	1.05111		0.22444
1.34329	1.13357		1.342	0.67329		1.34575	0.40114																					0.14506	1.43		0.14903	1.506		0.28056	1.49435		1.01294	1.64076		1.01348	1.85682		1.01289	1.72504		0.22556	1.0509		0.22556
1.34428	1.142		1.343	0.67586		1.34674	0.40543																					0.14578	1.43		0.14972	1.506		0.28194	1.49428		1.01815	1.64195		1.01836	1.85861		1.0184	1.7264		0.22667	1.05101		0.22667
1.34528	1.14357		1.344	0.67029		1.34775	0.40386																					0.1465	1.43		0.15044	1.506		0.28333	1.49425		1.02316	1.64313		1.02326	1.8604		1.02349	1.7278		0.22778	1.05074		0.22778
1.34627	1.15257		1.345	0.672		1.34874	0.40657																					0.14719	1.43		0.15117	1.507		0.28472	1.49429		1.02813	1.64429		1.02836	1.86216		1.02848	1.72911		0.22889	1.0507		0.22889
1.34727	1.15929		1.346	0.673		1.34974	0.40914																					0.14792	1.43		0.15186	1.507		0.28611	1.49438		1.03314	1.64545		1.03331	1.864		1.03332	1.73055		0.23	1.0503		0.23
1.34827	1.16486		1.347	0.67071		1.35074	0.41014																					0.14861	1.429		0.15258	1.507		0.2875	1.49454		1.03811	1.64661		1.03831	1.86575		1.03843	1.73197		0.23111	1.05005		0.23111
1.34926	1.17657		1.348	0.67443		1.35174	0.41186																					0.14933	1.429		0.15328	1.508		0.28889	1.49462		1.04311	1.64778		1.04341	1.86743		1.04349	1.73337		0.23222	1.04967		0.23222
1.35026	1.17986		1.349	0.66871		1.35274	0.41143																					0.15006	1.43		0.154	1.508		0.29028	1.49459		1.04804	1.64891		1.04829	1.86931		1.0482	1.73476		0.23333	1.05		0.23333
1.35125	1.191		1.35	0.67		1.35374	0.41457																					0.15075	1.43		0.15472	1.504		0.29167	1.49455		1.05295	1.65005		1.05337	1.87115		1.05343	1.73619		0.23444	1.05018		0.23444
1.35224	1.20086		1.351	0.67343		1.35474	0.41871																					0.15147	1.43		0.15542	1.505		0.29306	1.49453		1.05803	1.6512		1.05814	1.87292		1.05821	1.73757		0.23556	1.05052		0.23556
1.35324	1.20657		1.352	0.669		1.35574	0.41786																					0.15217	1.43		0.15614	1.505		0.29444	1.49457		1.06306	1.65234		1.06336	1.87469		1.06344	1.73899		0.23667	1.0506		0.23667
1.35423	1.219		1.353	0.671		1.35674	0.41986																					0.15289	1.43		0.15683	1.505		0.29583	1.49469		1.068	1.65349		1.0682	1.87647		1.06817	1.74037		0.23778	1.0509		0.23778
1.35522	1.23057		1.354	0.67243		1.35773	0.42429																					0.15361	1.43		0.15756	1.505		0.29722	1.4947		1.07293	1.65461		1.0733	1.87817		1.07342	1.74179		0.23889	1.05082		0.23889
1.35622	1.23643		1.355	0.66643		1.35873	0.424																					0.15431	1.43		0.15828	1.506		0.29861	1.4945		1.07794	1.6557		1.07833	1.87996		1.0784	1.74316		0.24	1.05111		0.24
1.35721	1.251		1.356	0.67157		1.35973	0.42943																					0.15503	1.429		0.15897	1.506		0.3	1.49411		1.08302	1.65683		1.08316	1.88166		1.08321	1.74452		0.24111	1.05111		0.24111
1.35821	1.25971		1.357	0.66714		1.36073	0.42914																					0.15572	1.429		0.15969	1.506		0.30139	1.49397		1.08802	1.65795		1.08824	1.8834		1.08825	1.74587		0.24222	1.05137		0.24222
1.3592	1.272		1.358	0.667		1.36173	0.43257																					0.15644	1.43		0.16039	1.506		0.30278	1.49406		1.09301	1.6591		1.09314	1.88517		1.09314	1.74721		0.24333	1.05125		0.24333
1.36019	1.28857		1.359	0.66943		1.36272	0.43786																					0.15717	1.429		0.16111	1.506		0.30417	1.49421		1.09794	1.66022		1.0982	1.88683		1.09828	1.74856		0.24444	1.05075		0.24444
1.36118	1.30014		1.36	0.66657		1.36372	0.43786																					0.15786	1.43		0.16183	1.506		0.30556	1.49448		1.10293	1.66138		1.10323	1.88867		1.10305	1.74991		0.24556	1.05057		0.24556
1.36217	1.31714		1.361	0.66714		1.36472	0.443																					0.15858	1.43		0.16253	1.507		0.30694	1.49472		1.10794	1.66256		1.10817	1.89046		1.10826	1.75127		0.24667	1.05054		0.24667
1.36316	1.33		1.362	0.66814		1.36572	0.44671																					0.15928	1.43		0.16325	1.507		0.30833	1.49477		1.11305	1.66369		1.11321	1.89224		1.11339	1.75261		0.24778	1.0506		0.24778
1.36415	1.34429		1.363	0.66629		1.36672	0.44786																					0.16	1.43		0.16394	1.507		0.30972	1.49472		1.11803	1.66493		1.11829	1.89402		1.11847	1.75389		0.24889	1.05051		0.24889
1.36514	1.36514		1.364	0.669		1.36771	0.45314																					0.16072	1.43		0.16467	1.507		0.31111	1.49473		1.12309	1.66605		1.12331	1.89577		1.12332	1.75524		0.25	1.05047		0.25
1.36613	1.37857		1.365	0.66386		1.36871	0.45443																					0.16142	1.43		0.16539	1.508		0.3125	1.49479		1.12808	1.66719		1.12834	1.89757		1.12839	1.75655		0.25111	1.05044		0.25111
1.36712	1.39714		1.366	0.66386		1.36971	0.46314																					0.16214	1.43		0.16608	1.508		0.31389	1.49495		1.13308	1.66836		1.13337	1.89938		1.13338	1.75796		0.25222	1.05036		0.25222
1.36811	1.42014		1.367	0.66643		1.37071	0.467																					0.16283	1.43		0.16681	1.508		0.31528	1.49515		1.13798	1.6695		1.13789	1.90117		1.13799	1.75938		0.25333	1.0505		0.25333
1.3691	1.43571		1.368	0.66257		1.37171	0.46643																					0.16356	1.429		0.1675	1.505		0.31667	1.49528		1.1431	1.67067		1.14346	1.903		1.14349	1.76079		0.25444	1.05048		0.25444
1.37008	1.46		1.369	0.66343		1.3727	0.47071																					0.16428	1.429		0.16822	1.506		0.31806	1.49526		1.14802	1.67185		1.14816	1.90478		1.14815	1.7621		0.25556	1.04992		0.25556
1.37107	1.48143		1.37	0.66471		1.3737	0.47743																					0.16497	1.429		0.16894	1.506		0.31944	1.49522		1.15302	1.673		1.15325	1.9066		1.1533	1.76346		0.25667	1.04954		0.25667
1.37205	1.50571		1.371	0.66171		1.3747	0.47986																					0.16569	1.43		0.16964	1.506		0.32083	1.49519		1.15801	1.67413		1.15812	1.9084		1.15816	1.76482		0.25778	1.04926		0.25778
1.37303	1.53429		1.372	0.66629		1.37569	0.48743																					0.16639	1.43		0.17036	1.506		0.32222	1.49525		1.16301	1.67531		1.1632	1.91023		1.16324	1.76621		0.25889	1.04925		0.25889
1.37402	1.55857		1.373	0.661		1.37669	0.49229																					0.16711	1.43		0.17106	1.506		0.32361	1.49539		1.16802	1.67644		1.16823	1.91199		1.16826	1.76766		0.26	1.04915		0.26
1.375	1.58714		1.374	0.662		1.37769	0.49557																					0.16783	1.43		0.17178	1.507		0.325	1.49554		1.17302	1.67755		1.17323	1.91373		1.17322	1.76907		0.26111	1.04872		0.26111
1.37598	1.62		1.375	0.66371		1.37868	0.50371																					0.16853	1.43		0.1725	1.507		0.32639	1.49564		1.17811	1.67869		1.17836	1.91552		1.1784	1.77045		0.26222	1.04867		0.26222
1.37696	1.64857		1.376	0.65914		1.37968	0.50671																					0.16925	1.43		0.17319	1.507		0.32778	1.49561		1.18307	1.6798		1.1833	1.91729		1.18343	1.77178		0.26333	1.04901		0.26333
1.37794	1.68286		1.377	0.66229		1.38068	0.51357																					0.16994	1.43		0.17392	1.507		0.32917	1.49557		1.18781	1.68092		1.18835	1.91906		1.18837	1.77313		0.26444	1.04908		0.26444
1.37892	1.71714		1.378	0.66114		1.38167	0.52157																					0.17067	1.43		0.17461	1.507		0.33056	1.49554		1.19293	1.68206		1.19333	1.92079		1.19302	1.77449		0.26556	1.04974		0.26556
1.37989	1.75857		1.379	0.661		1.38267	0.52414																					0.17139	1.43		0.17533	1.507		0.33194	1.4956		1.19806	1.68318		1.19833	1.92258		1.19839	1.7758		0.26667	1.0503		0.26667
1.38087	1.8		1.38	0.662		1.38366	0.53643																					0.17208	1.429		0.17606	1.508		0.33333	1.49572		1.20316	1.68431		1.20312	1.92438		1.20309	1.77714		0.26778	1.05041		0.26778
1.38184	1.83429		1.381	0.65857		1.38466	0.54071																					0.17281	1.429		0.17675	1.508		0.33472	1.49584		1.208	1.68545		1.2083	1.92619		1.20849	1.77852		0.26889	1.05023		0.26889
1.38282	1.87857		1.382	0.65714		1.38565	0.54943																					0.1735	1.43		0.17747	1.508		0.33611	1.49591		1.21305	1.68656		1.21321	1.928		1.21318	1.77987		0.27	1.05047		0.27
1.38379	1.92571		1.383	0.66157		1.38665	0.55943																					0.17422	1.43		0.17817	1.508		0.3375	1.49589		1.218	1.68768		1.21823	1.92967		1.21822	1.78122		0.27111	1.05041		0.27111
1.38476	1.97		1.384	0.65714		1.38764	0.56414																					0.17494	1.43		0.17889	1.508		0.33889	1.49585		1.22301	1.6888		1.22326	1.93153		1.22329	1.78259		0.27222	1.05039		0.27222
1.38572	2.02429		1.385	0.66		1.38864	0.57571																					0.17564	1.43		0.17961	1.509		0.34028	1.49583		1.22786	1.68996		1.22816	1.93326		1.22821	1.78393		0.27333	1.04998		0.27333
1.38669	2.07857		1.386	0.65986		1.38963	0.58557																					0.17636	1.43		0.18031	1.509		0.34167	1.49581		1.23293	1.69112		1.23318	1.93507		1.23329	1.78527		0.27444	1.0496		0.27444
1.38766	2.13286		1.387	0.65671		1.39063	0.59214																					0.17706	1.43		0.18103	1.509		0.34306	1.49559		1.23804	1.6923		1.2381	1.93684		1.23809	1.78663		0.27556	1.04994		0.27556
1.38862	2.19571		1.388	0.65929		1.39162	0.60514																					0.17778	1.43		0.18172	1.509		0.34444	1.49538		1.24313	1.69347		1.24332	1.93861		1.24342	1.788		0.27667	1.04997		0.27667
1.38958	2.25429		1.389	0.65643		1.39261	0.61429																					0.1785	1.43		0.18244	1.51		0.34583	1.49546		1.24804	1.69463		1.24829	1.94048		1.24835	1.78933		0.27778	1.05026		0.27778
1.39054	2.32286		1.39	0.65586		1.39361	0.62471																					0.17919	1.43		0.18317	1.51		0.34722	1.49542		1.25309	1.6958		1.25327	1.94228		1.25351	1.79072		0.27889	1.05004		0.27889
1.39149	2.39286		1.391	0.65886		1.3946	0.63971																					0.17992	1.43		0.18386	1.51		0.34861	1.49547		1.25817	1.69696		1.25826	1.94412		1.25825	1.79213		0.28	1.05023		0.28
1.39245	2.46286		1.392	0.655		1.39559	0.64829																					0.18061	1.429		0.18458	1.51		0.35	1.49547		1.26304	1.69812		1.26326	1.94586		1.26329	1.79357		0.28111	1.05019		0.28111
1.3934	2.54286		1.393	0.656		1.39658	0.66257																					0.18133	1.43		0.18528	1.509		0.35139	1.49556		1.26808	1.69926		1.26833	1.94773		1.26841	1.79497		0.28222	1.05078		0.28222
1.39435	2.62		1.394	0.65814		1.39757	0.677																					0.18206	1.43		0.186	1.509		0.35278	1.49568		1.273	1.7004		1.27329	1.94956		1.27301	1.79637		0.28333	1.05105		0.28333
1.3953	2.70286		1.395	0.65486		1.39857	0.68857																					0.18275	1.43		0.18672	1.509		0.35417	1.49581		1.27807	1.70158		1.27822	1.95137		1.27822	1.79779		0.28444	1.05145		0.28444
1.39624	2.79571		1.396	0.65886		1.39956	0.70471																					0.18347	1.43		0.18742	1.51		0.35556	1.49598		1.28295	1.70272		1.28318	1.95317		1.28314	1.79921		0.28556	1.05088		0.28556
1.39718	2.88571		1.397	0.65457		1.40055	0.719																					0.18417	1.43		0.18814	1.51		0.35694	1.49599		1.28802	1.70386		1.28826	1.95488		1.28829	1.80061		0.28667	1.05066		0.28667
1.39812	2.98571		1.398	0.65557		1.40154	0.73529																					0.18489	1.43		0.18883	1.508		0.35833	1.49601		1.293	1.70499		1.29315	1.95673		1.29311	1.80202		0.28778	1.0505		0.28778
1.39905	3.09143		1.399	0.65857		1.40252	0.75414																					0.18561	1.43		0.18956	1.508		0.35972	1.49603		1.29799	1.70602		1.29815	1.95849		1.29833	1.80339		0.28889	1.05069		0.28889
1.39999	3.19286		1.4	0.65443		1.40352	0.76957																					0.18631	1.43		0.19028	1.508		0.36111	1.49607		1.30286	1.70716		1.3032	1.96031		1.30324	1.80482		0.29	1.05081		0.29
1.40092	3.30714		1.401	0.657		1.4045	0.78857																					0.18703	1.43		0.19097	1.509		0.3625	1.49613		1.30803	1.70829		1.30827	1.96199		1.30835	1.80616		0.29111	1.05122		0.29111
1.40184	3.42429		1.402	0.65486		1.40549	0.81071																					0.18772	1.43		0.19169	1.509		0.36389	1.49626		1.31307	1.70941		1.31332	1.96384		1.31338	1.80752		0.29222	1.05159		0.29222
1.40276	3.54857		1.403	0.653		1.40648	0.829																					0.18844	1.43		0.19239	1.509		0.36528	1.49641		1.31802	1.71053		1.31828	1.96563		1.31827	1.80891		0.29333	1.05173		0.29333
1.40368	3.68143		1.404	0.65671		1.40746	0.85486																					0.18917	1.43		0.19311	1.509		0.36667	1.49641		1.32307	1.7116		1.32336	1.96746		1.32345	1.81034		0.29444	1.05149		0.29444
1.4046	3.81429		1.405	0.65486		1.40845	0.875																					0.18986	1.43		0.19383	1.509		0.36806	1.49643		1.32795	1.7127		1.32803	1.96914		1.32826	1.81171		0.29556	1.05113		0.29556
1.40551	3.95571		1.406	0.65171		1.40943	0.89886																					0.19058	1.43		0.19453	1.51		0.36944	1.49642		1.33306	1.71386		1.33336	1.97096		1.33339	1.81317		0.29667	1.05087		0.29667
1.40641	4.10429		1.407	0.65343		1.41042	0.927																					0.19128	1.43		0.19525	1.51		0.37083	1.49644		1.33796	1.71501		1.33806	1.97286		1.33801	1.81457		0.29778	1.05082		0.29778
1.40732	4.25429		1.408	0.64971		1.4114	0.95086																					0.192	1.43		0.19594	1.51		0.37222	1.49648		1.34302	1.71625		1.34319	1.97463		1.3432	1.81585		0.29889	1.05048		0.29889
1.40822	4.41714		1.409	0.65157		1.41238	0.98129																					0.19272	1.43		0.19667	1.51		0.37361	1.4966		1.34804	1.71743		1.34815	1.97639		1.34825	1.81733		0.3	1.05002		0.3
1.40911	4.58429		1.41	0.65257		1.41336	1.00929																					0.19342	1.43		0.19739	1.51		0.375	1.49674		1.35299	1.71858		1.35323	1.97829		1.35326	1.81883		0.30111	1.04933		0.30111
1.41	4.76		1.411	0.651		1.41435	1.039																					0.19414	1.43		0.19808	1.51		0.37639	1.49675		1.35799	1.71971		1.35821	1.98004		1.35828	1.82026		0.30222	1.04925		0.30222
1.41088	4.94571		1.412	0.65386		1.41533	1.07114																					0.19483	1.43		0.19881	1.511		0.37778	1.4967		1.36294	1.72088		1.36315	1.98195		1.36307	1.8217		0.30333	1.04949		0.30333
1.41177	5.12714		1.413	0.64971		1.41631	1.10214																					0.19556	1.43		0.1995	1.511		0.37917	1.49666		1.368	1.72205		1.36824	1.98376		1.36829	1.82315		0.30444	1.05		0.30444
1.41264	5.32571		1.414	0.65		1.41728	1.13757																					0.19628	1.43		0.20022	1.511		0.38056	1.49668		1.37301	1.7232		1.37312	1.98571		1.37326	1.82454		0.30556	1.0496		0.30556
1.41352	5.53143		1.415	0.654		1.41826	1.17586																					0.19697	1.43		0.20094	1.511		0.38194	1.49675		1.37812	1.72434		1.37836	1.98763		1.3784	1.826		0.30667	1.04967		0.30667
1.41438	5.74143		1.416	0.65029		1.41924	1.21214																					0.19769	1.43		0.20164	1.512		0.38333	1.49687		1.38304	1.72549		1.38324	1.98952		1.38304	1.82746		0.30778	1.04936		0.30778
1.41524	5.96714		1.417	0.65371		1.42021	1.25457																					0.19839	1.43		0.20236	1.512		0.38472	1.49688		1.38804	1.72664		1.38815	1.9914		1.38845	1.82893		0.30889	1.04964		0.30889
1.41609	6.19857		1.418	0.65471		1.42118	1.29729																					0.19911	1.43		0.20306	1.512		0.38611	1.49678		1.39303	1.72773		1.39325	1.99318		1.39329	1.83038		0.31	1.04911		0.31
1.41695	6.43429		1.419	0.651		1.42216	1.33657																					0.19983	1.43		0.20378	1.512		0.3875	1.4964		1.39805	1.72882		1.39834	1.99502		1.39835	1.83177		0.31111	1.04937		0.31111
1.41779	6.68286		1.42	0.65571		1.42313	1.38343																					0.20053	1.43		0.2045	1.512		0.38889	1.49617		1.40309	1.72992		1.40333	1.99688		1.40335	1.83317		0.31222	1.04929		0.31222
1.41863	6.93429		1.421	0.65171		1.4241	1.42857																					0.20125	1.43		0.20519	1.512		0.39028	1.49628		1.40804	1.73103		1.40808	1.99868		1.4082	1.83477		0.31333	1.04981		0.31333
1.41946	7.20143		1.422	0.65286		1.42507	1.47714																					0.20194	1.43		0.20592	1.513		0.39167	1.49638		1.4129	1.73209		1.41322	2.00037		1.41326	1.83597		0.31444	1.05024		0.31444
1.42029	7.47714		1.423	0.65557		1.42603	1.53286																					0.20267	1.43		0.20661	1.512		0.39306	1.49661		1.418	1.73317		1.41822	2.00217		1.41809	1.83716		0.31556	1.05097		0.31556
1.42111	7.76		1.424	0.65286		1.427	1.58286																					0.20339	1.43		0.20733	1.512		0.39444	1.49675		1.42298	1.7343		1.42322	2.00398		1.42325	1.83858		0.31667	1.05084		0.31667
1.42192	8.05857		1.425	0.65671		1.42797	1.64																					0.20408	1.43		0.20806	1.512		0.39583	1.49671		1.42806	1.73538		1.42808	2.00577		1.42821	1.83991		0.31778	1.05123		0.31778
1.42273	8.36		1.426	0.65657		1.42893	1.69714																					0.20481	1.43		0.20889	1.512		0.39722	1.49675		1.43287	1.7365		1.43313	2.00749		1.43325	1.84121		0.31889	1.05128		0.31889
1.42354	8.67143		1.427	0.656		1.42989	1.75571																					0.2055	1.431		0.20944	1.513		0.39861	1.49677		1.43806	1.73762		1.43823	2.00936		1.43817	1.84257		0.32	1.05117		0.32
1.42433	9.00286		1.428	0.66043		1.43085	1.82286																					0.20622	1.43		0.21028	1.51		0.4	1.49685		1.44302	1.73872		1.44333	2.01121		1.44335	1.84388		0.32111	1.05097		0.32111
1.42512	9.33143		1.429	0.65814		1.43181	1.88571																					0.20694	1.43		0.21083	1.511		0.40139	1.49697		1.44793	1.73985		1.44833	2.01304		1.44836	1.84521		0.32222	1.05083		0.32222
1.4259	9.68143		1.43	0.66114		1.43277	1.95429																					0.20764	1.43		0.21167	1.511		0.40278	1.49704		1.45304	1.74097		1.4533	2.01484		1.45319	1.84653		0.32333	1.05076		0.32333
1.42667	10.0414		1.431	0.66486		1.43372	2.02714																					0.20836	1.43		0.21222	1.511		0.40417	1.49713		1.45794	1.74212		1.45837	2.01674		1.45837	1.84786		0.32444	1.05062		0.32444
1.42745	10.4014		1.432	0.66243		1.43468	2.09714																					0.20906	1.43		0.21306	1.511		0.40556	1.49711		1.46304	1.74328		1.46328	2.01867		1.46316	1.84925		0.32556	1.05053		0.32556
1.42821	10.7829		1.433	0.66529		1.43563	2.17571																					0.20978	1.43		0.21361	1.512		0.40694	1.49713		1.46813	1.74442		1.46842	2.02057		1.46844	1.85068		0.32667	1.05046		0.32667
1.42896	11.1729		1.434	0.668		1.43658	2.25571																					0.2105	1.43		0.21444	1.512		0.40833	1.49715		1.47301	1.74557		1.47313	2.0224		1.47303	1.85211		0.32778	1.05056		0.32778
1.42971	11.5729		1.435	0.66786		1.43753	2.33857																					0.21119	1.43		0.21528	1.512		0.40972	1.49725		1.47805	1.74672		1.47827	2.02435		1.47832	1.85353		0.32889	1.05069		0.32889
1.43045	11.9857		1.436	0.67257		1.43847	2.42857																					0.21192	1.43		0.21583	1.512		0.41111	1.49736		1.48306	1.74788		1.48319	2.02622		1.4832	1.85493		0.33	1.05053		0.33
1.43118	12.4057		1.437	0.67186		1.43942	2.51																					0.21261	1.43		0.21667	1.512		0.4125	1.49745		1.4881	1.74903		1.48822	2.02812		1.48824	1.85631		0.33111	1.05042		0.33111
1.43191	12.8386		1.438	0.67329		1.44036	2.60286																					0.21333	1.431		0.21722	1.513		0.41389	1.49748		1.49301	1.75018		1.49323	2.02984		1.49324	1.85778		0.33222	1.05038		0.33222
1.43263	13.2871		1.439	0.68086		1.4413	2.70143																					0.21406	1.43		0.21806	1.513		0.41528	1.49744		1.49799	1.75129		1.49823	2.03172		1.49823	1.85924		0.33333	1.05057		0.33333
1.43334	13.74		1.44	0.67886		1.44224	2.8																					0.21475	1.43		0.21861	1.513		0.41667	1.4974		1.503	1.7524		1.50327	2.03359		1.50329	1.86067		0.33444	1.0508		0.33444
1.43405	14.2086		1.441	0.68357		1.44317	2.90571																					0.21547	1.43		0.21944	1.513		0.41806	1.49741		1.50807	1.75354		1.50829	2.03539		1.50838	1.8621		0.33556	1.05098		0.33556
1.43475	14.6857		1.442	0.68757		1.4441	3.01571																					0.21617	1.43		0.22	1.513		0.41944	1.4975		1.51309	1.75464		1.51334	2.03716		1.51341	1.86352		0.33667	1.05093		0.33667
1.43544	15.1714		1.443	0.69029		1.44503	3.12857																					0.21689	1.43		0.22083	1.514		0.42083	1.49769		1.51806	1.7557		1.51831	2.03902		1.51799	1.86495		0.33778	1.05085		0.33778
1.43612	15.6857		1.444	0.69757		1.44596	3.24571																					0.21761	1.43		0.22167	1.514		0.42222	1.49781		1.5229	1.75679		1.52308	2.04084		1.52348	1.86631		0.33889	1.05047		0.33889
1.4368	16.1857		1.445	0.69657		1.44688	3.36143																					0.21831	1.43		0.22222	1.514		0.42361	1.49779		1.52822	1.75787		1.52844	2.04262		1.52828	1.86765		0.34	1.05068		0.34
1.43747	16.7143		1.446	0.70157		1.4478	3.48714																					0.21903	1.43		0.22306	1.514		0.425	1.49778		1.53299	1.75895		1.53331	2.04433		1.53319	1.86896		0.34111	1.05057		0.34111
1.43814	17.2429		1.447	0.70829		1.44872	3.62143																					0.21972	1.43		0.22361	1.515		0.42639	1.49776		1.53803	1.76004		1.53826	2.04622		1.53813	1.87029		0.34222	1.05049		0.34222
1.4388	17.7857		1.448	0.70886		1.44964	3.75143																					0.22044	1.431		0.22444	1.515		0.42778	1.49776		1.54299	1.76114		1.54315	2.04806		1.54309	1.87156		0.34333	1.05035		0.34333
1.43945	18.3286		1.449	0.71714		1.45055	3.89143																					0.22117	1.431		0.225	1.515		0.42917	1.49774		1.54798	1.76224		1.54824	2.04989		1.54825	1.87286		0.34444	1.05057		0.34444
1.44004	18.9857		1.45	0.72357		1.45146	4.03571																					0.22186	1.431		0.22583	1.515		0.43056	1.49757		1.55299	1.76338		1.55321	2.05167		1.55319	1.87411		0.34556	1.05047		0.34556
1.44067	19.5714		1.451	0.72629		1.45236	4.18429																					0.22258	1.43		0.22667	1.515		0.43194	1.49744		1.55795	1.76445		1.55824	2.05355		1.55824	1.87543		0.34667	1.05043		0.34667
1.44131	20.1429		1.452	0.73557		1.45326	4.34143																					0.22328	1.43		0.22722	1.511		0.43333	1.49738		1.5629	1.76559		1.56318	2.0554		1.56323	1.87672		0.34778	1.05032		0.34778
1.44194	20.7286		1.453	0.73814		1.45417	4.49714																					0.224	1.43		0.22806	1.511		0.43472	1.49729		1.56801	1.76677		1.56824	2.05732		1.56831	1.87803		0.34889	1.05028		0.34889
1.44256	21.3286		1.454	0.74629		1.45506	4.66143																					0.22472	1.43		0.22861	1.512		0.43611	1.49724		1.57301	1.7679		1.57322	2.05909		1.57313	1.87933		0.35	1.05004		0.35
1.44318	21.9429		1.455	0.75557		1.45595	4.83429																					0.22542	1.43		0.22944	1.512		0.4375	1.49732		1.57805	1.76902		1.57831	2.06097		1.57832	1.88066		0.35111	1.05041		0.35111
1.44378	22.5714		1.456	0.76343		1.45685	5.00571																					0.22614	1.43		0.23	1.512		0.43889	1.49744		1.58305	1.77015		1.58328	2.06284		1.58322	1.88194		0.35222	1.05059		0.35222
1.44438	23.2143		1.457	0.77		1.45773	5.18286																					0.22683	1.43		0.23083	1.512		0.44028	1.49756		1.58792	1.7713		1.58824	2.06474		1.58798	1.88331		0.35333	1.05021		0.35333
1.44498	23.8429		1.458	0.78086		1.45862	5.36																					0.22756	1.43		0.23139	1.512		0.44167	1.49773		1.59298	1.7725		1.59328	2.06657		1.59333	1.88472		0.35444	1.05033		0.35444
1.44557	24.5		1.459	0.78657		1.4595	5.55																					0.22828	1.431		0.23222	1.513		0.44306	1.49775		1.59797	1.77362		1.59816	2.06848		1.59822	1.88609		0.35556	1.04997		0.35556
1.44615	25.1571		1.46	0.79957		1.46038	5.75																					0.22897	1.431		0.23306	1.513		0.44444	1.49771		1.60302	1.77477		1.60319	2.07037		1.60319	1.88747		0.35667	1.0498		0.35667
1.44673	25.8286		1.461	0.80814		1.46125	5.95																					0.22969	1.431		0.23361	1.513		0.44583	1.4977		1.608	1.77589		1.60795	2.07224		1.60803	1.88885		0.35778	1.0491		0.35778
1.4473	26.5143		1.462	0.82157		1.46212	6.16286																					0.23039	1.431		0.23444	1.513		0.44722	1.4978		1.61296	1.777		1.61317	2.07404		1.61323	1.89017		0.35889	1.04921		0.35889
1.44786	27.2		1.463	0.83529		1.46298	6.38143																					0.23111	1.43		0.235	1.513		0.44861	1.49798		1.61803	1.77804		1.61818	2.07593		1.61813	1.89159		0.36	1.04888		0.36
1.44843	27.8857		1.464	0.843		1.46384	6.6																					0.23183	1.43		0.23583	1.514		0.45	1.49811		1.62298	1.77912		1.62315	2.07776		1.62313	1.89289		0.36111	1.04865		0.36111
1.44898	28.6		1.465	0.85814		1.4647	6.83																					0.23253	1.43		0.23639	1.514		0.45139	1.4982		1.62798	1.78019		1.62819	2.07953		1.6282	1.89428		0.36222	1.04845		0.36222
1.44954	29.3		1.466	0.87357		1.46555	7.06429																					0.23325	1.43		0.23722	1.514		0.45278	1.4982		1.6329	1.78126		1.63313	2.08124		1.63311	1.89566		0.36333	1.0484		0.36333
1.44994	30.2571		1.467	0.88514		1.4664	7.30286																					0.23394	1.43		0.23778	1.514		0.45417	1.49818		1.63802	1.78234		1.63831	2.08306		1.63834	1.89705		0.36444	1.04838		0.36444
1.45042	31.0857		1.468	0.90814		1.46724	7.55571																					0.23467	1.43		0.23861	1.514		0.45556	1.49817		1.64285	1.7834		1.64324	2.08483		1.64324	1.89839		0.36556	1.04851		0.36556
1.45096	31.8143		1.469	0.94043		1.46807	7.82714																					0.23539	1.43		0.23944	1.515		0.45694	1.49824		1.64789	1.78451		1.64834	2.0866		1.64833	1.89974		0.36667	1.04882		0.36667
1.4515	32.5429		1.47	0.93929		1.46891	8.07857																					0.23608	1.431		0.24	1.515		0.45833	1.49838		1.65298	1.78563		1.65299	2.08825		1.65292	1.9011		0.36778	1.049		0.36778
1.45202	33.3		1.471	0.95986		1.46974	8.34714																					0.23681	1.431		0.24083	1.515		0.45972	1.4985		1.65777	1.78676		1.65811	2.09009		1.65835	1.90242		0.36889	1.04935		0.36889
1.45255	34.0429		1.472	0.97429		1.47057	8.62																					0.2375	1.431		0.24139	1.515		0.46111	1.49854		1.66289	1.7879		1.66318	2.09194		1.66325	1.9037		0.37	1.0497		0.37
1.45308	34.8		1.473	0.99857		1.47139	8.9																					0.23822	1.431		0.24222	1.516		0.4625	1.49852		1.66802	1.78904		1.6682	2.09373		1.66785	1.90501		0.37111	1.04979		0.37111
1.45359	35.5714		1.474	1.02071		1.47221	9.19																					0.23894	1.431		0.24278	1.515		0.46389	1.49849		1.67296	1.79015		1.67317	2.09549		1.67315	1.90625		0.37222	1.0498		0.37222
1.4541	36.3429		1.475	1.04286		1.47302	9.48571																					0.23964	1.43		0.24361	1.516		0.46528	1.49849		1.67798	1.79129		1.67818	2.09731		1.67795	1.90749		0.37333	1.04955		0.37333
1.45462	37.1143		1.476	1.07086		1.47383	9.79143																					0.24036	1.43		0.24444	1.511		0.46667	1.49851		1.68301	1.79249		1.68321	2.09918		1.68315	1.9088		0.37444	1.04937		0.37444
1.45512	37.9		1.477	1.09414		1.47464	10.0957																					0.24106	1.43		0.245	1.512		0.46806	1.49858		1.68798	1.79364		1.68796	2.10103		1.68813	1.91011		0.37556	1.04887		0.37556
1.45563	38.6857		1.478	1.12214		1.47544	10.4143																					0.24178	1.43		0.24583	1.512		0.46944	1.49858		1.69292	1.79483		1.69318	2.10285		1.69313	1.91146		0.37667	1.04875		0.37667
1.4561	39.5286		1.479	1.15457		1.47623	10.7486																					0.2425	1.43		0.24639	1.512		0.47083	1.49853		1.69796	1.79603		1.69816	2.10468		1.69813	1.91283		0.37778	1.04849		0.37778
1.45635	40.7143		1.48	1.18014		1.47702	11.0843																					0.24319	1.431		0.24722	1.512		0.47222	1.49819		1.70299	1.7972		1.70326	2.10658		1.70338	1.91415		0.37889	1.04851		0.37889
1.45687	41.4714		1.481	1.21671		1.4778	11.4229																					0.24392	1.431		0.24778	1.512		0.47361	1.49791		1.70803	1.79836		1.70822	2.10845		1.70809	1.9155		0.38	1.04824		0.38
1.45738	42.2571		1.482	1.25186		1.47859	11.7671																					0.24461	1.431		0.24861	1.513		0.475	1.498		1.71299	1.79951		1.71333	2.1103		1.71326	1.91688		0.38111	1.04824		0.38111
1.45709	44.3		1.483	1.284		1.47937	12.1186																					0.24533	1.431		0.24917	1.513		0.47639	1.49804		1.71801	1.80068		1.71823	2.11207		1.71826	1.91828		0.38222	1.04843		0.38222
1.45758	45.1143		1.484	1.32571		1.48014	12.48																					0.24606	1.431		0.25	1.513		0.47778	1.49818		1.72304	1.80181		1.7232	2.11387		1.72318	1.91961		0.38333	1.04849		0.38333
1.45811	45.8571		1.485	1.36343		1.48091	12.8457																					0.24675	1.431		0.25083	1.513		0.47917	1.49831		1.72797	1.80286		1.7283	2.11571		1.72826	1.92104		0.38444	1.04855		0.38444
1.45859	46.6857		1.486	1.406		1.48167	13.2214																					0.24747	1.43		0.25139	1.513		0.48056	1.49835		1.73286	1.80394		1.73331	2.11747		1.73314	1.92236		0.38556	1.04879		0.38556
1.45907	47.5143		1.487	1.45571		1.48243	13.6																					0.24817	1.43		0.25222	1.513		0.48194	1.49838		1.73801	1.80502		1.73819	2.11928		1.73816	1.92374		0.38667	1.0488		0.38667
1.45954	48.3571		1.488	1.5		1.48319	13.9843																					0.24889	1.43		0.25278	1.514		0.48333	1.49841		1.74301	1.80602		1.74312	2.12107		1.74291	1.92501		0.38778	1.04887		0.38778
1.45981	49.5143		1.489	1.55		1.48394	14.3857																					0.24961	1.43		0.25361	1.514		0.48472	1.4985		1.74792	1.80713		1.74816	2.12286		1.74824	1.92639		0.38889	1.04896		0.38889
1.46029	50.3286		1.49	1.60429		1.48469	14.7857																					0.25031	1.431		0.25417	1.514		0.48611	1.49864		1.75302	1.80824		1.75311	2.12461		1.75311	1.92768		0.39	1.04907		0.39
1.46077	51.1571		1.491	1.65429		1.48542	15.2																					0.25103	1.431		0.255	1.514		0.4875	1.49879		1.75772	1.80928		1.75817	2.12654		1.75815	1.92904		0.39111	1.04898		0.39111
1.46124	52		1.492	1.71857		1.48616	15.6143																					0.25172	1.431		0.25556	1.515		0.48889	1.49891		1.76281	1.81036		1.76321	2.12839		1.76321	1.93035		0.39222	1.04879		0.39222
1.46166	52.9143		1.493	1.77714		1.4869	16.0286																					0.25244	1.431		0.25639	1.515		0.49028	1.49891		1.76803	1.81147		1.76832	2.13021		1.76828	1.93165		0.39333	1.04859		0.39333
1.46194	54.0571		1.494	1.84286		1.48762	16.4714																					0.25317	1.431		0.25722	1.515		0.49167	1.49889		1.77283	1.81249		1.77336	2.13195		1.77334	1.93288		0.39444	1.04877		0.39444
1.46244	54.8571		1.495	1.91286		1.48835	16.9																					0.25386	1.431		0.25778	1.515		0.49306	1.49884		1.7779	1.81357		1.77828	2.13381		1.77829	1.93416		0.39556	1.04885		0.39556
1.46292	55.6857		1.496	1.98		1.48907	17.3429																					0.25458	1.431		0.25861	1.515		0.49444	1.49886		1.78307	1.81469		1.78334	2.13566		1.78328	1.93544		0.39667	1.04921		0.39667
1.46321	56.8143		1.497	2.05857		1.48979	17.8																					0.25528	1.431		0.25917	1.516		0.49583	1.4989		1.78783	1.81576		1.7883	2.13748		1.78827	1.93674		0.39778	1.04877		0.39778
1.46354	57.8714		1.498	2.13714		1.4905	18.2571																					0.256	1.43		0.26	1.516		0.49722	1.49901		1.79278	1.81692		1.79318	2.13935		1.79333	1.938		0.39889	1.04893		0.39889
1.46392	58.8571		1.499	2.22		1.49119	18.7429																					0.25672	1.43		0.26056	1.516		0.49861	1.49901		1.798	1.81814		1.79817	2.14115		1.79802	1.93935		0.4	1.0488		0.4
1.4644	59.6857		1.5	2.30857		1.4919	19.2143																					0.25742	1.431		0.26139	1.516		0.5	1.49901		1.80299	1.8193		1.8032	2.14312		1.80315	1.94069		0.40111	1.04892		0.40111
1.46488	60.5143		1.501	2.40143		1.4926	19.6857																					0.25814	1.431		0.26222	1.511		0.50139	1.49901		1.808	1.82048		1.8082	2.14502		1.80818	1.94203		0.40222	1.04885		0.40222
1.46534	61.3714		1.502	2.49714		1.49318	20.3429																					0.25883	1.431		0.26278	1.511		0.50278	1.4991		1.81297	1.82164		1.81322	2.14685		1.81317	1.94343		0.40333	1.04874		0.40333
1.46581	62.2143		1.503	2.60286		1.49388	20.8286																					0.25956	1.431		0.26361	1.512		0.50417	1.49925		1.81796	1.82276		1.81819	2.14865		1.81816	1.94472		0.40444	1.04848		0.40444
1.46605	63.4143		1.504	2.70714		1.49456	21.3286																					0.26028	1.431		0.26417	1.512		0.50556	1.49938		1.82299	1.82392		1.82316	2.15059		1.82314	1.9462		0.40556	1.04848		0.40556
1.46618	64.8		1.505	2.82		1.49525	21.8286																					0.26097	1.431		0.265	1.512		0.50694	1.49949		1.82787	1.82507		1.82818	2.15246		1.82817	1.94749		0.40667	1.04839		0.40667
1.46665	65.6286		1.506	2.93857		1.49591	22.3714																					0.26169	1.431		0.26556	1.512		0.50833	1.49948		1.83299	1.82616		1.83325	2.15432		1.83303	1.9489		0.40778	1.04837		0.40778
1.46712	66.4714		1.507	3.06143		1.49657	22.9																					0.26239	1.431		0.26639	1.512		0.50972	1.49911		1.83795	1.82728		1.83817	2.15616		1.83832	1.95013		0.40889	1.04832		0.40889
1.46758	67.3286		1.508	3.19571		1.49722	23.4571																					0.26311	1.431		0.26694	1.512		0.51111	1.4987		1.8431	1.82836		1.8433	2.15789		1.84305	1.95145		0.41	1.04816		0.41
1.46806	68.1571		1.509	3.32714		1.49789	23.9857																					0.26383	1.431		0.26778	1.513		0.5125	1.49873		1.84799	1.82942		1.84829	2.15968		1.84822	1.95267		0.41111	1.04793		0.41111
1.46845	69.1286		1.51	3.47286		1.49856	24.5143																					0.26453	1.43		0.26861	1.513		0.51389	1.49876		1.85303	1.83051		1.85326	2.16143		1.85318	1.95398		0.41222	1.04765		0.41222
1.46868	70.3429		1.511	3.62429		1.49921	25.0571																					0.26525	1.431		0.26917	1.513		0.51528	1.49891		1.85795	1.83152		1.85811	2.16307		1.85809	1.95515		0.41333	1.04797		0.41333
1.46813	72.8143		1.512	3.77571		1.49987	25.6																					0.26594	1.431		0.27	1.513		0.51667	1.49908		1.86291	1.83258		1.86333	2.16483		1.86339	1.95635		0.41444	1.04797		0.41444
1.46843	73.9286		1.513	3.94571		1.50052	26.1571																					0.26667	1.431		0.27056	1.513		0.51806	1.49908		1.86802	1.83364		1.86813	2.16659		1.8681	1.95756		0.41556	1.04826		0.41556
1.4687	75.0857		1.514	4.11857		1.50116	26.7286																					0.26739	1.431		0.27139	1.514		0.51944	1.49911		1.87284	1.83471		1.8732	2.16828		1.87317	1.95864		0.41667	1.04839		0.41667
1.46915	75.9571		1.515	4.29571		1.50171	27.4429																					0.26808	1.431		0.27194	1.514		0.52083	1.4991		1.87785	1.83575		1.87802	2.16999		1.8781	1.95979		0.41778	1.04866		0.41778
1.46959	76.8429		1.516	4.48714		1.50233	28.0429																					0.26881	1.431		0.27278	1.514		0.52222	1.49913		1.8829	1.83684		1.88315	2.17174		1.88316	1.96096		0.41889	1.04864		0.41889
1.46981	78.0857		1.517	4.68		1.50297	28.6143																					0.2695	1.431		0.27333	1.514		0.52361	1.4992		1.88797	1.83788		1.88816	2.17352		1.8881	1.96217		0.42	1.04897		0.42
1.47029	78.9		1.518	4.88714		1.5036	29.2																					0.27022	1.431		0.27417	1.514		0.525	1.49935		1.89269	1.83898		1.89314	2.17526		1.89311	1.96333		0.42111	1.04936		0.42111
1.47078	79.7143		1.519	5.11429		1.50423	29.8																					0.27094	1.431		0.275	1.515		0.52639	1.49938		1.89805	1.84006		1.89829	2.17713		1.89821	1.96446		0.42222	1.04924		0.42222
1.47122	80.6		1.52	5.33857		1.50486	30.3857																					0.27164	1.431		0.27556	1.515		0.52778	1.49941		1.90294	1.84116		1.90329	2.17883		1.90325	1.96573		0.42333	1.04983		0.42333
1.4717	81.4286		1.521	5.56714		1.50548	30.9857																					0.27236	1.431		0.27639	1.515		0.52917	1.49942		1.90783	1.8423		1.90832	2.18073		1.9083	1.96686		0.42444	1.04952		0.42444
1.47197	82.5857		1.522	5.80571		1.50607	31.6286																					0.27306	1.43		0.27694	1.515		0.53056	1.49947		1.91309	1.84344		1.91331	2.18256		1.91286	1.96816		0.42556	1.04972		0.42556
1.47217	83.8571		1.523	6.06		1.50665	32.3																					0.27378	1.431		0.27778	1.515		0.53194	1.49954		1.91802	1.84459		1.91832	2.18439		1.91824	1.96932		0.42667	1.04954		0.42667
1.4727	84.6		1.524	6.33143		1.50716	33.0857																					0.2745	1.431		0.27833	1.515		0.53333	1.49966		1.92296	1.8458		1.92317	2.1862		1.92285	1.97065		0.42778	1.04956		0.42778
1.47323	85.3429		1.525	6.59429		1.50777	33.7																					0.27519	1.431		0.27917	1.515		0.53472	1.49977		1.92802	1.84696		1.92821	2.18809		1.92837	1.97193		0.42889	1.0491		0.42889
1.47376	86.1		1.526	6.87571		1.50838	34.3143																					0.27592	1.431		0.28	1.515		0.53611	1.49977		1.93299	1.84808		1.93313	2.18993		1.93299	1.9733		0.43	1.04893		0.43
1.47382	87.5857		1.527	7.17143		1.50897	34.9714																					0.27661	1.431		0.28056	1.507		0.5375	1.49978		1.93801	1.84918		1.93819	2.1918		1.9381	1.97459		0.43111	1.04873		0.43111
1.47418	88.6		1.528	7.47429		1.50958	35.5857																					0.27733	1.431		0.28139	1.507		0.53889	1.49976		1.94304	1.85028		1.94322	2.19364		1.94313	1.97586		0.43222	1.04865		0.43222
1.47471	89.3429		1.529	7.79286		1.51019	36.2143																					0.27806	1.431		0.28194	1.507		0.54028	1.49978		1.94789	1.85139		1.94815	2.19535		1.94808	1.97721		0.43333	1.04856		0.43333
1.47517	90.2		1.53	8.11857		1.51073	36.9429																					0.27889	1.431		0.28278	1.507		0.54167	1.49983		1.95295	1.85253		1.95322	2.19725		1.95317	1.97858		0.43444	1.04855		0.43444
1.47482	92.3429		1.531	8.45571		1.51129	37.6429																					0.27944	1.431		0.28333	1.508		0.54306	1.49993		1.95789	1.85363		1.95818	2.19893		1.95799	1.98012		0.43556	1.04837		0.43556
1.47532	93.1429		1.532	8.81		1.51188	38.2857																					0.28028	1.431		0.28417	1.508		0.54444	1.50005		1.96307	1.85474		1.96329	2.20066		1.96329	1.98156		0.43667	1.04862		0.43667
1.47482	95.5286		1.533	9.17286		1.51247	38.9429																					0.28083	1.431		0.28472	1.508		0.54583	1.50006		1.96799	1.85585		1.96823	2.20235		1.96806	1.98284		0.43778	1.04865		0.43778
1.4753	96.3571		1.534	9.54571		1.51275	40.0857																					0.28167	1.431		0.28556	1.508		0.54722	1.49973		1.97289	1.85692		1.97324	2.20411		1.97331	1.98406		0.43889	1.04869		0.43889
1.47585	97.0571		1.535	9.93571		1.51322	40.9143																					0.28222	1.431		0.28639	1.508		0.54861	1.49932		1.97811	1.85798		1.9783	2.20583		1.97814	1.98518		0.44	1.04863		0.44
1.47617	98.1429		1.536	10.33		1.51381	41.5714																					0.28306	1.431		0.28694	1.508		0.55	1.49927		1.98298	1.85908		1.98331	2.20754		1.98319	1.98645		0.44111	1.0488		0.44111
1.47679	98.7429		1.537	10.7471		1.51436	42.2857																					0.28361	1.431		0.28778	1.508		0.55139	1.49931		1.98813	1.86012		1.98823	2.20928		1.98818	1.98768		0.44222	1.04869		0.44222
1.47687	100.214		1.538	11.1686		1.51495	42.9429																					0.28444	1.431		0.28833	1.509		0.55278	1.49944		1.99283	1.86119		1.99314	2.21093		1.99308	1.98878		0.44333	1.0486		0.44333
1.47689	101.757		1.539	11.6043		1.51549	43.6714																					0.28528	1.431		0.28917	1.509		0.55417	1.49963		1.99799	1.86232		1.99815	2.21271		1.99812	1.99005		0.44444	1.04843		0.44444
			1.54	12.0557		1.51605	44.3714																					0.28583	1.431		0.28972	1.509		0.55556	1.4997		2.00301	1.86342		2.00316	2.21445		2.00309	1.99125		0.44556	1.04847		0.44556
			1.541	12.5171		1.51661	45.0714																					0.28667	1.431		0.29056	1.509		0.55694	1.4997											0.44667	1.04829		0.44667
			1.542	12.9857		1.51717	45.7571																					0.28722	1.431		0.29111	1.509		0.55833	1.49971											0.44778	1.04836		0.44778
			1.543	13.4829		1.51775	46.4286																					0.28806	1.431		0.29194	1.51		0.55972	1.49979											0.44889	1.04836		0.44889
			1.544	13.98		1.51804	47.5571																					0.28861	1.431		0.29278	1.51		0.56111	1.49991											0.45	1.04837		0.45
			1.545	14.4857		1.51839	48.5857																					0.28944	1.431		0.29333	1.51		0.5625	1.50007											0.45111	1.04874		0.45111
			1.546	15.0143		1.51886	49.4286																					0.29	1.431		0.29417	1.51		0.56389	1.50009											0.45222	1.04912		0.45222
			1.547	15.5429		1.51934	50.2571																					0.29083	1.431		0.29472	1.51		0.56528	1.50011											0.45333	1.04981		0.45333
			1.548	16.1		1.5199	50.9571																					0.29167	1.431		0.29556	1.511		0.56667	1.50012											0.45444	1.04951		0.45444
			1.549	16.6571		1.52042	51.7143																					0.29222	1.431		0.29611	1.511		0.56806	1.50014											0.45556	1.04989		0.45556
			1.55	17.2429		1.52097	52.4286																					0.29306	1.431		0.29694	1.509		0.56944	1.50022											0.45667	1.04957		0.45667
			1.551	17.8286		1.52136	53.4																					0.29361	1.431		0.29778	1.51		0.57083	1.50034											0.45778	1.04943		0.45778
			1.552	18.4		1.52186	54.1857																					0.29444	1.431		0.29833	1.51		0.57222	1.50048											0.45889	1.04911		0.45889
			1.553	19		1.52235	55																					0.295	1.431		0.29917	1.51		0.57361	1.50049											0.46	1.04867		0.46
			1.554	19.6286		1.52292	55.6857																					0.29583	1.431		0.29972	1.51		0.575	1.50049											0.46111	1.04844		0.46111
			1.555	20.2571		1.52346	56.4143																					0.29667	1.431		0.30056	1.509		0.57639	1.50047											0.46222	1.04839		0.46222
			1.556	20.9		1.52385	57.3857																					0.29722	1.431		0.30111	1.507		0.57778	1.50049											0.46333	1.04824		0.46333
			1.557	21.5429		1.52415	58.5																					0.29806	1.431		0.30194	1.508		0.57917	1.50053											0.46444	1.04832		0.46444
			1.558	22.2286		1.52461	59.3429																					0.29861	1.431		0.3025	1.508		0.58056	1.50063											0.46556	1.04821		0.46556
			1.559	22.8857		1.52518	60.0286																					0.29944	1.431		0.30333	1.508		0.58194	1.50076											0.46667	1.04817		0.46667
			1.56	23.5714		1.52572	60.7571																					0.3	1.431		0.30417	1.508		0.58333	1.50077											0.46778	1.04815		0.46778
			1.561	24.2714		1.52625	61.5143																					0.30083	1.431		0.30472	1.508		0.58472	1.50038											0.46889	1.0483		0.46889
			1.562	24.9857		1.52671	62.3714																					0.30139	1.431		0.30556	1.508		0.58611	1.4999											0.47	1.04842		0.47
			1.563	25.7		1.52714	63.2714																					0.30222	1.431		0.30611	1.509		0.5875	1.49984											0.47111	1.04854		0.47111
			1.564	26.4286		1.52761	64.1143																					0.30306	1.431		0.30694	1.509		0.58889	1.49989											0.47222	1.04847		0.47222
			1.565	27.1571		1.52774	65.5																					0.30361	1.431		0.3075	1.509		0.59028	1.50001											0.47333	1.04848		0.47333
			1.566	27.9		1.52823	66.3																					0.30444	1.431		0.30833	1.509		0.59167	1.50013											0.47444	1.04813		0.47444
			1.567	28.6429		1.52869	67.1571																					0.305	1.431		0.30889	1.509		0.59306	1.50019											0.47556	1.04813		0.47556
			1.568	29.4143		1.52915	68.0143																					0.30583	1.432		0.30972	1.509		0.59444	1.50021											0.47667	1.04799		0.47667
			1.569	30.2286		1.52968	68.7571																					0.30639	1.431		0.31056	1.509		0.59583	1.50028											0.47778	1.04827		0.47778
			1.57	31		1.53022	69.5																					0.30722	1.431		0.31111	1.51		0.59722	1.50039											0.47889	1.04829		0.47889
			1.571	31.7857		1.5305	70.6286																					0.30778	1.431		0.31194	1.51		0.59861	1.50055											0.48	1.04821		0.48
			1.572	32.6		1.53085	71.6714																					0.30861	1.431		0.3125	1.51		0.6	1.50074											0.48111	1.04831		0.48111
			1.573	33.4		1.53117	72.7429																					0.30944	1.431		0.31333	1.51		0.60139	1.50077											0.48222	1.0483		0.48222
			1.574	34.2143		1.5316	73.6571																					0.31	1.431		0.31389	1.51		0.60278	1.50078											0.48333	1.04841		0.48333
			1.575	35.0571		1.53189	74.7857																					0.31083	1.431		0.31472	1.511		0.60417	1.5008											0.48444	1.04823		0.48444
			1.576	35.9		1.53228	75.7429																					0.31139	1.431		0.31556	1.511		0.60556	1.50084											0.48556	1.04827		0.48556
			1.577	36.7429		1.5328	76.5143																					0.31222	1.432		0.31611	1.511		0.60694	1.50091											0.48667	1.04802		0.48667
			1.578	37.5714		1.53319	77.4714																					0.31278	1.431		0.31694	1.511		0.60833	1.50102											0.48778	1.04792		0.48778
			1.579	38.4286		1.53359	78.4286																					0.31361	1.432		0.3175	1.511		0.60972	1.50115											0.48889	1.04794		0.48889
			1.58	39.3		1.53393	79.4714																					0.31444	1.432		0.31833	1.51		0.61111	1.50116											0.49	1.04811		0.49
			1.581	40.1857		1.53435	80.4																					0.315	1.431		0.31889	1.51		0.6125	1.50115											0.49111	1.04814		0.49111
			1.582	41.0286		1.53492	81.0857																					0.31583	1.431		0.31972	1.511		0.61389	1.50115											0.49222	1.04835		0.49222
			1.583	41.9		1.53543	81.8571																					0.31639	1.431		0.32028	1.511		0.61528	1.50116											0.49333	1.0484		0.49333
			1.584	42.7857		1.53584	82.8																					0.31722	1.431		0.32111	1.511		0.61667	1.50121											0.49444	1.04847		0.49444
			1.585	43.7714		1.53606	84.0286																					0.31778	1.431		0.32194	1.511		0.61806	1.50132											0.49556	1.04833		0.49556
			1.586	44.7		1.5361	85.5571																					0.31861	1.431		0.3225	1.508		0.61944	1.50135											0.49667	1.04822		0.49667
			1.587	45.5857		1.5365	86.5143																					0.31917	1.431		0.32333	1.509		0.62083	1.50131											0.49778	1.04797		0.49778
			1.588	46.5		1.53695	87.3857																					0.32	1.432		0.32389	1.509		0.62222	1.50106											0.49889	1.04803		0.49889
			1.589	47.3857		1.53745	88.1714																					0.32083	1.432		0.32472	1.509		0.62361	1.50068											0.5	1.04819		0.5
			1.59	48.3143		1.53791	89.0286																					0.32139	1.432		0.32528	1.509		0.625	1.50059											0.50111	1.04826		0.50111
			1.591	49.2857		1.53833	89.9571																					0.32222	1.432		0.32611	1.509		0.62639	1.50066											0.50222	1.04833		0.50222
			1.592	50.2286		1.53879	90.8143																					0.32278	1.432		0.32667	1.51		0.62778	1.50075											0.50333	1.04781		0.50333
			1.593	51.1714		1.53923	91.7																					0.32361	1.431		0.3275	1.51		0.62917	1.50078											0.50444	1.04817		0.50444
			1.594	52.1857		1.53943	92.9714																					0.32417	1.431		0.32833	1.51		0.63056	1.50082											0.50556	1.04803		0.50556
			1.595	53.1429		1.53948	94.4714																					0.325	1.431		0.32889	1.51		0.63194	1.50084											0.50667	1.04817		0.50667
			1.596	54.1571		1.53999	95.2571																					0.32556	1.431		0.32972	1.51		0.63333	1.50093											0.50778	1.04812		0.50778
			1.597	55.1143		1.54031	96.3286																					0.32639	1.431		0.33028	1.51		0.63472	1.50105											0.50889	1.0483		0.50889
			1.598	56.1571		1.54068	97.3286																					0.32722	1.432		0.33111	1.51		0.63611	1.50121											0.51	1.04817		0.51
			1.599	57.0857		1.54116	98.1571																					0.32778	1.431		0.33167	1.511		0.6375	1.50138											0.51111	1.04836		0.51111
			1.6	58.0286		1.54141	99.3429																					0.32861	1.432		0.3325	1.511		0.63889	1.50137											0.51222	1.04823		0.51222
			1.601	59.0857		1.54184	100.257																					0.32917	1.431		0.33333	1.511		0.64028	1.50141											0.51333	1.04839		0.51333
			1.602	60		1.54222	101.243																					0.33	1.432		0.33389	1.511		0.64167	1.50141											0.51444	1.04837		0.51444
			1.603	61.0571		1.54269	102.086																					0.33056	1.432		0.33472	1.511		0.64306	1.50145											0.51556	1.04837		0.51556
			1.604	62.1286		1.54299	103.186																					0.33139	1.432		0.33528	1.512		0.64444	1.50152											0.51667	1.04809		0.51667
			1.605	63.1429		1.54343	104.086																					0.33222	1.431		0.33611	1.512		0.64583	1.50165											0.51778	1.04804		0.51778
			1.606	64.1714		1.54379	105.1																					0.33278	1.431		0.33667	1.512		0.64722	1.50178											0.51889	1.04795		0.51889
			1.607	65.1429		1.54407	106.243																					0.33361	1.431		0.3375	1.512		0.64861	1.50179											0.52	1.04813		0.52
			1.608	66.2571		1.54455	107.071																					0.33417	1.431		0.33806	1.512		0.65	1.50174											0.52111	1.04791		0.52111
			1.609	67.3286		1.54505	107.857																					0.335	1.431		0.33889	1.513		0.65139	1.50173											0.52222	1.04776		0.52222
			1.61	68.3143		1.5454	108.886																					0.33556	1.432		0.33972	1.511		0.65278	1.50176											0.52333	1.04753		0.52333
			1.611	69.3857		1.54557	110.2																					0.33639	1.431		0.34028	1.512		0.65417	1.50182											0.52444	1.0475		0.52444
			1.612	70.3857		1.54602	111.086																					0.33694	1.432		0.34111	1.512		0.65556	1.50193											0.52556	1.04809		0.52556
			1.613	71.5429		1.5465	111.9																					0.33778	1.432		0.34167	1.512		0.65694	1.50194											0.52667	1.04844		0.52667
			1.614	72.6714		1.54698	112.729																					0.33861	1.432		0.3425	1.512		0.65833	1.50186											0.52778	1.04844		0.52778
			1.615	73.6571		1.5471	114.129																					0.33917	1.432		0.34306	1.513		0.65972	1.50174											0.52889	1.04867		0.52889
			1.616	74.7714		1.54733	115.343																					0.34	1.431		0.34389	1.51		0.66111	1.5015											0.53	1.04873		0.53
			1.617	75.9		1.54773	116.3																					0.34056	1.431		0.34444	1.511		0.6625	1.50131											0.53111	1.04876		0.53111
			1.618	76.9		1.54787	117.671																					0.34139	1.431		0.34528	1.511		0.66389	1.50137											0.53222	1.04885		0.53222
			1.619	78.0857		1.54811	118.871																					0.34194	1.431		0.34611	1.511		0.66528	1.50141											0.53333	1.04869		0.53333
			1.62	79.1143		1.54863	119.643																					0.34278	1.432		0.34667	1.511		0.66667	1.50145											0.53444	1.04854		0.53444
			1.621	80.1143		1.54919	120.329																					0.34333	1.432		0.3475	1.511		0.66806	1.50147											0.53556	1.04832		0.53556
			1.622	81.2429		1.54955	121.357																					0.34417	1.432		0.34806	1.511		0.66944	1.50148											0.53667	1.04824		0.53667
			1.623	82.4		1.5497	122.7																					0.345	1.432		0.34889	1.512		0.67083	1.50155											0.53778	1.04828		0.53778
			1.624	83.4857		1.55003	123.757																					0.34556	1.432		0.34944	1.512		0.67222	1.50166											0.53889	1.0482		0.53889
			1.625	84.4714		1.55056	124.514																					0.34639	1.432		0.35028	1.512		0.67361	1.50182											0.54	1.04804		0.54
			1.626	85.4714		1.55104	125.329																					0.34694	1.432		0.35111	1.512		0.675	1.502											0.54111	1.04817		0.54111
			1.627	86.8571		1.55149	126.214																					0.34778	1.432		0.35167	1.512		0.67639	1.50202											0.54222	1.04798		0.54222
			1.628	87.8714		1.55134	128.029																					0.34833	1.431		0.3525	1.512		0.67778	1.50204											0.54333	1.04824		0.54333
			1.629	88.9286		1.55169	129.071																					0.34917	1.431		0.35306	1.513		0.67917	1.50203											0.54444	1.04806		0.54444
			1.63	90.0714		1.55211	129.986																					0.35	1.431		0.35389	1.513		0.68056	1.50206											0.54556	1.04829		0.54556
			1.631	91.1714		1.55234	131.2																					0.35056	1.432		0.35444	1.513		0.68194	1.50213											0.54667	1.04827		0.54667
			1.632	92.3429		1.55262	132.357																					0.35139	1.432		0.35528	1.513		0.68333	1.50226											0.54778	1.04821		0.54778
			1.633	93.6		1.55305	133.257																					0.35194	1.432		0.35583	1.513		0.68472	1.50226											0.54889	1.04805		0.54889
			1.634	94.7		1.55352	134.1																					0.35278	1.432		0.35667	1.514		0.68611	1.50224											0.55	1.0481		0.55
			1.635	95.5429		1.55375	135.314																					0.35333	1.432		0.3575	1.514		0.6875	1.50223											0.55111	1.04755		0.55111
			1.636	96.9714		1.55409	136.371																					0.35417	1.432		0.35806	1.514		0.68889	1.50223											0.55222	1.04753		0.55222
			1.637	98.2714		1.55465	137.071																					0.35472	1.432		0.35889	1.514		0.69028	1.5023											0.55333	1.04732		0.55333
			1.638	99.2857		1.55493	138.214																					0.35556	1.432		0.35944	1.514		0.69167	1.50242											0.55444	1.04748		0.55444
			1.639	100.429		1.55547	138.943																					0.35639	1.432		0.36028	1.515		0.69306	1.50252											0.55556	1.04774		0.55556
																												0.35694	1.431		0.36083	1.513		0.69444	1.50253											0.55667	1.04804		0.55667
																												0.35778	1.431		0.36167	1.514		0.69583	1.50251											0.55778	1.04824		0.55778
																												0.35833	1.432		0.36222	1.514		0.69722	1.50242											0.55889	1.04823		0.55889
																												0.35917	1.432		0.36306	1.514		0.69861	1.50223											0.56	1.04821		0.56
																												0.35972	1.432		0.36389	1.514		0.7	1.50196											0.56111	1.04787		0.56111
																												0.36056	1.432		0.36444	1.515		0.70139	1.50197											0.56222	1.04782		0.56222
																												0.36111	1.432		0.36528	1.513		0.70278	1.50201											0.56333	1.04788		0.56333
																												0.36194	1.432		0.36583	1.513		0.70417	1.50202											0.56444	1.04782		0.56444
																												0.36278	1.432		0.36667	1.513		0.70556	1.50204											0.56556	1.04771		0.56556
																												0.36333	1.432		0.36722	1.513		0.70694	1.50206											0.56667	1.04786		0.56667
																												0.36417	1.432		0.36806	1.513		0.70833	1.50211											0.56778	1.04783		0.56778
																												0.36472	1.432		0.36889	1.514		0.70972	1.50212											0.56889	1.04794		0.56889
																												0.36556	1.431		0.36944	1.514		0.71111	1.50208											0.57	1.0477		0.57
																												0.36611	1.432		0.37028	1.514		0.7125	1.50205											0.57111	1.04796		0.57111
																												0.36694	1.432		0.37083	1.514		0.71389	1.50204											0.57222	1.04764		0.57222
																												0.36778	1.432		0.37167	1.514		0.71528	1.50197											0.57333	1.04771		0.57333
																												0.36833	1.432		0.37222	1.515		0.71667	1.50193											0.57444	1.04751		0.57444
																												0.36917	1.432		0.37306	1.515		0.71806	1.50196											0.57556	1.04739		0.57556
																												0.36972	1.432		0.37361	1.515		0.71944	1.50197											0.57667	1.04762		0.57667
																												0.37056	1.432		0.37444	1.515		0.72083	1.50201											0.57778	1.04753		0.57778
																												0.37111	1.432		0.37528	1.515		0.72222	1.50206											0.57889	1.04761		0.57889
																												0.37194	1.432		0.37583	1.515		0.72361	1.50207											0.58	1.04743		0.58
																												0.3725	1.432		0.37667	1.516		0.725	1.50208											0.58111	1.04725		0.58111
																												0.37333	1.432		0.37722	1.516		0.72639	1.50207											0.58222	1.04733		0.58222
																												0.37417	1.432		0.37806	1.516		0.72778	1.50204											0.58333	1.04767		0.58333
																												0.37472	1.432		0.37861	1.516		0.72917	1.50203											0.58444	1.04781		0.58444
																												0.37556	1.432		0.37944	1.516		0.73056	1.50207											0.58556	1.04814		0.58556
																												0.37611	1.432		0.38	1.515		0.73194	1.50213											0.58667	1.04829		0.58667
																												0.37694	1.432		0.38083	1.514		0.73333	1.50215											0.58778	1.04854		0.58778
																												0.3775	1.432		0.38167	1.515		0.73472	1.50216											0.58889	1.04854		0.58889
																												0.37833	1.432		0.38222	1.515		0.73611	1.50217											0.59	1.04861		0.59
																												0.37889	1.432		0.38306	1.515		0.7375	1.50216											0.59111	1.04857		0.59111
																												0.37972	1.432		0.38361	1.515		0.73889	1.50199											0.59222	1.04837		0.59222
																												0.38056	1.432		0.38444	1.516		0.74028	1.50183											0.59333	1.04825		0.59333
																												0.38111	1.432		0.385	1.516		0.74167	1.50182											0.59444	1.04805		0.59444
																												0.38194	1.432		0.38583	1.516		0.74306	1.50181											0.59556	1.04801		0.59556
																												0.3825	1.432		0.38667	1.516		0.74444	1.5018											0.59667	1.04753		0.59667
																												0.38333	1.432		0.38722	1.516		0.74583	1.50182											0.59778	1.04748		0.59778
																												0.38389	1.432		0.38806	1.516		0.74722	1.50191											0.59889	1.04729		0.59889
																												0.38472	1.432		0.38861	1.517		0.74861	1.50213											0.6	1.04746		0.6
																												0.38556	1.432		0.38944	1.517		0.75	1.50237											0.60111	1.04751		0.60111
																												0.38611	1.432		0.39	1.517		0.75139	1.50241											0.60222	1.04752		0.60222
																												0.38694	1.432		0.39083	1.517		0.75278	1.50236											0.60333	1.04739		0.60333
																												0.3875	1.432		0.39139	1.517		0.75417	1.50228											0.60444	1.04743		0.60444
																												0.38833	1.432		0.39222	1.518		0.75556	1.50228											0.60556	1.04735		0.60556
																												0.38889	1.432		0.39306	1.518		0.75694	1.50231											0.60667	1.04723		0.60667
																												0.38972	1.432		0.39361	1.518		0.75833	1.50245											0.60778	1.04712		0.60778
																												0.39028	1.432		0.39444	1.518		0.75972	1.50265											0.60889	1.04715		0.60889
																												0.39111	1.432		0.395	1.519		0.76111	1.50266											0.61	1.04673		0.61
																												0.39194	1.432		0.39583	1.518		0.7625	1.50262											0.61111	1.04688		0.61111
																												0.3925	1.432		0.39639	1.519		0.76389	1.50261											0.61222	1.04686		0.61222
																												0.39333	1.432		0.39722	1.516		0.76528	1.50267											0.61333	1.04696		0.61333
																												0.39389	1.432		0.39778	1.516		0.76667	1.5028											0.61444	1.04675		0.61444
																												0.39472	1.432		0.39861	1.516		0.76806	1.50295											0.61556	1.04739		0.61556
																												0.39528	1.432		0.39944	1.516		0.76944	1.50296											0.61667	1.04747		0.61667
																												0.39611	1.432		0.4	1.517		0.77083	1.5029											0.61778	1.04777		0.61778
																												0.39667	1.432		0.40083	1.517		0.77222	1.50277											0.61889	1.04791		0.61889
																												0.3975	1.432		0.40139	1.517		0.77361	1.50277											0.62	1.04819		0.62
																												0.39833	1.433		0.40222	1.517		0.775	1.50282											0.62111	1.04804		0.62111
																												0.39889	1.432		0.40278	1.517		0.77639	1.50293											0.62222	1.04786		0.62222
																												0.39972	1.432		0.40361	1.517		0.77778	1.50293											0.62333	1.04758		0.62333
																												0.40028	1.432		0.40444	1.517		0.77917	1.50269											0.62444	1.04752		0.62444
																												0.40111	1.432		0.405	1.517		0.78056	1.50237											0.62556	1.04752		0.62556
																												0.40167	1.432		0.40583	1.517		0.78194	1.50226											0.62667	1.04755		0.62667
																												0.4025	1.432		0.40639	1.518		0.78333	1.50228											0.62778	1.0476		0.62778
																												0.40333	1.432		0.40722	1.518		0.78472	1.50237											0.62889	1.04744		0.62889
																												0.40389	1.432		0.40778	1.518		0.78611	1.50257											0.63	1.04737		0.63
																												0.40472	1.432		0.40861	1.518		0.7875	1.50271											0.63111	1.04774		0.63111
																												0.40528	1.432		0.40917	1.519		0.78889	1.50283											0.63222	1.04788		0.63222
																												0.40611	1.433		0.41	1.519		0.79028	1.50293											0.63333	1.04806		0.63333
																												0.40667	1.433		0.41083	1.519		0.79167	1.50296											0.63444	1.0482		0.63444
																												0.4075	1.432		0.41139	1.519		0.79306	1.50297											0.63556	1.04803		0.63556
																												0.40806	1.432		0.41222	1.519		0.79444	1.50299											0.63667	1.04792		0.63667
																												0.40889	1.432		0.41278	1.519		0.79583	1.50297											0.63778	1.04765		0.63778
																												0.40972	1.432		0.41361	1.52		0.79722	1.50297											0.63889	1.04745		0.63889
																												0.41028	1.432		0.41417	1.518		0.79861	1.50306											0.64	1.04707		0.64
																												0.41111	1.432		0.415	1.516		0.8	1.50313											0.64111	1.04669		0.64111
																												0.41167	1.432		0.41556	1.516		0.80139	1.50316											0.64222	1.04646		0.64222
																												0.4125	1.432		0.41639	1.516		0.80278	1.50317											0.64333	1.04662		0.64333
																												0.41306	1.433		0.41722	1.516		0.80417	1.50326											0.64444	1.04704		0.64444
																												0.41389	1.433		0.41778	1.517		0.80556	1.50336											0.64556	1.0472		0.64556
																												0.41444	1.433		0.41861	1.517		0.80694	1.50342											0.64667	1.04735		0.64667
																												0.41528	1.433		0.41917	1.517		0.80833	1.50356											0.64778	1.04756		0.64778
																												0.41611	1.432		0.42	1.517		0.80972	1.50362											0.64889	1.04748		0.64889
																												0.41667	1.432		0.42056	1.517		0.81111	1.50358											0.65	1.04748		0.65
																												0.4175	1.432		0.42139	1.518		0.8125	1.50347											0.65111	1.04739		0.65111
																												0.41806	1.432		0.42222	1.518		0.81389	1.5034											0.65222	1.04746		0.65222
																												0.41889	1.432		0.42278	1.518		0.81528	1.50344											0.65333	1.04723		0.65333
																												0.41944	1.432		0.42361	1.518		0.81667	1.50348											0.65444	1.04739		0.65444
																												0.42028	1.432		0.42417	1.518		0.81806	1.50349											0.65556	1.04731		0.65556
																												0.42111	1.433		0.425	1.519		0.81944	1.50337											0.65667	1.04766		0.65667
																												0.42167	1.433		0.42556	1.519		0.82083	1.50297											0.65778	1.04753		0.65778
																												0.4225	1.433		0.42639	1.519		0.82222	1.5027											0.65889	1.04783		0.65889
																												0.42306	1.433		0.42694	1.519		0.82361	1.50281											0.66	1.04771		0.66
																												0.42389	1.433		0.42778	1.519		0.825	1.5029											0.66111	1.04769		0.66111
																												0.42444	1.432		0.42861	1.52		0.82639	1.50312											0.66222	1.04746		0.66222
																												0.42528	1.432		0.42917	1.52		0.82778	1.50333											0.66333	1.04708		0.66333
																												0.42583	1.432		0.43	1.516		0.82917	1.5034											0.66444	1.04697		0.66444
																												0.42667	1.432		0.43056	1.516		0.83056	1.50341											0.66556	1.04664		0.66556
																												0.4275	1.432		0.43139	1.517		0.83194	1.50343											0.66667	1.04651		0.66667
																												0.42806	1.432		0.43194	1.517		0.83333	1.50354											0.66778	1.04612		0.66778
																												0.42889	1.433		0.43278	1.517		0.83472	1.50371											0.66889	1.04604		0.66889
																												0.42944	1.433		0.43333	1.517		0.83611	1.50376											0.67	1.04605		0.67
																												0.43028	1.433		0.43417	1.517		0.8375	1.50374											0.67111	1.04608		0.67111
																												0.43083	1.433		0.435	1.517		0.83889	1.50372											0.67222	1.04588		0.67222
																												0.43167	1.433		0.43556	1.518		0.84028	1.50372											0.67333	1.04569		0.67333
																												0.43222	1.433		0.43639	1.518		0.84167	1.50371											0.67444	1.04498		0.67444
																												0.43306	1.432		0.43694	1.518		0.84306	1.50378											0.67556	1.04498		0.67556
																												0.43389	1.432		0.43778	1.518		0.84444	1.50389											0.67667	1.0447		0.67667
																												0.43444	1.432		0.43833	1.518		0.84583	1.504											0.67778	1.04476		0.67778
																												0.43528	1.432		0.43917	1.518		0.84722	1.50406											0.67889	1.04479		0.67889
																												0.43583	1.432		0.44	1.519		0.84861	1.50409											0.68	1.04535		0.68
																												0.43667	1.433		0.44056	1.519		0.85	1.5041											0.68111	1.04563		0.68111
																												0.43722	1.433		0.44139	1.519		0.85139	1.50411											0.68222	1.04633		0.68222
																												0.43806	1.433		0.44194	1.519		0.85278	1.50412											0.68333	1.04635		0.68333
																												0.43889	1.433		0.44278	1.519		0.85417	1.50407											0.68444	1.04601		0.68444
																												0.43944	1.433		0.44333	1.52		0.85556	1.50405											0.68556	1.04566		0.68556
																												0.44028	1.433		0.44417	1.52		0.85694	1.50403											0.68667	1.04628		0.68667
																												0.44083	1.433		0.44472	1.516		0.85833	1.50405											0.68778	1.0453		0.68778
																												0.44167	1.432		0.44556	1.516		0.85972	1.50401											0.68889	1.04652		0.68889
																												0.44222	1.432		0.44639	1.516		0.86111	1.50365											0.69	1.04643		0.69
																												0.44306	1.432		0.44694	1.517		0.8625	1.50329											0.69111	1.04616		0.69111
																												0.44361	1.432		0.44778	1.517		0.86389	1.50341											0.69222	1.04581		0.69222
																												0.44444	1.433		0.44833	1.517		0.86528	1.50344											0.69333	1.04607		0.69333
																												0.44528	1.433		0.44917	1.517		0.86667	1.50361											0.69444	1.04574		0.69444
																												0.44583	1.433		0.44972	1.517		0.86806	1.50368											0.69556	1.04524		0.69556
																												0.44667	1.433		0.45056	1.517		0.86944	1.5037											0.69667	1.04491		0.69667
																												0.44722	1.433		0.45111	1.518		0.87083	1.50373											0.69778	1.04487		0.69778
																												0.44806	1.433		0.45194	1.518		0.87222	1.50385											0.69889	1.04461		0.69889
																												0.44861	1.433		0.45278	1.518		0.87361	1.50406											0.7	1.0446		0.7
																												0.44944	1.433		0.45333	1.518		0.875	1.50426											0.70111	1.04458		0.70111
																												0.45	1.432		0.45417	1.518		0.87639	1.50424											0.70222	1.04455		0.70222
																												0.45083	1.432		0.45472	1.518		0.87778	1.50415											0.70333	1.04452		0.70333
																												0.45167	1.433		0.45556	1.519		0.87917	1.50404											0.70444	1.04513		0.70444
																												0.45222	1.432		0.45611	1.519		0.88056	1.50407											0.70556	1.04552		0.70556
																												0.45306	1.433		0.45694	1.519		0.88194	1.50411											0.70667	1.04597		0.70667
																												0.45361	1.433		0.45778	1.511		0.88333	1.50422											0.70778	1.04639		0.70778
																												0.45444	1.433		0.45833	1.512		0.88472	1.50431											0.70889	1.04663		0.70889
																												0.455	1.433		0.45917	1.512		0.88611	1.50434											0.71	1.047		0.71
																												0.45583	1.433		0.45972	1.512		0.8875	1.50434											0.71111	1.04716		0.71111
																												0.45667	1.433		0.46056	1.512		0.88889	1.50438											0.71222	1.04743		0.71222
																												0.45722	1.433		0.46111	1.512		0.89028	1.50439											0.71333	1.04739		0.71333
																												0.45806	1.433		0.46194	1.512		0.89167	1.50449											0.71444	1.04729		0.71444
																												0.45861	1.432		0.4625	1.513		0.89306	1.50452											0.71556	1.04668		0.71556
																												0.45944	1.433		0.46333	1.513		0.89444	1.50452											0.71667	1.04603		0.71667
																												0.46	1.432		0.46417	1.513		0.89583	1.50452											0.71778	1.04568		0.71778
																												0.46083	1.433		0.46472	1.513		0.89722	1.50453											0.71889	1.04561		0.71889
																												0.46139	1.433		0.46556	1.513		0.89861	1.50457											0.72	1.04552		0.72
																												0.46222	1.433		0.46611	1.513		0.9	1.50459											0.72111	1.0457		0.72111
																												0.46306	1.433		0.46694	1.514		0.90139	1.50465											0.72222	1.04614		0.72222
																												0.46361	1.433		0.4675	1.514		0.90278	1.50465											0.72333	1.046		0.72333
																												0.46444	1.433		0.46833	1.514		0.90417	1.50445											0.72444	1.0463		0.72444
																												0.465	1.433		0.46917	1.514		0.90556	1.50424											0.72556	1.04623		0.72556
																												0.46583	1.433		0.46972	1.514		0.90694	1.50413											0.72667	1.04618		0.72667
																												0.46639	1.433		0.47056	1.515		0.90833	1.50417											0.72778	1.0459		0.72778
																												0.46722	1.432		0.47111	1.515		0.90972	1.50416											0.72889	1.04604		0.72889
																												0.46778	1.433		0.47194	1.515		0.91111	1.50419											0.73	1.04611		0.73
																												0.46861	1.433		0.4725	1.512		0.9125	1.50427											0.73111	1.04672		0.73111
																												0.46944	1.433		0.47333	1.512		0.91389	1.50447											0.73222	1.04679		0.73222
																												0.47	1.433		0.47389	1.513		0.91528	1.50468											0.73333	1.04695		0.73333
																												0.47083	1.433		0.47472	1.513		0.91667	1.50475											0.73444	1.04658		0.73444
																												0.47139	1.433		0.47556	1.513		0.91806	1.50475											0.73556	1.04657		0.73556
																												0.47222	1.433		0.47611	1.513		0.91944	1.50475											0.73667	1.04634		0.73667
																												0.47278	1.433		0.47694	1.513		0.92083	1.50471											0.73778	1.04628		0.73778
																												0.47361	1.433		0.4775	1.514		0.92222	1.5047											0.73889	1.0459		0.73889
																												0.47444	1.433		0.47833	1.514		0.92361	1.50478											0.74	1.04535		0.74
																												0.475	1.433		0.47889	1.514		0.925	1.50492											0.74111	1.04469		0.74111
																												0.47583	1.432		0.47972	1.514		0.92639	1.50497											0.74222	1.04473		0.74222
																												0.47639	1.433		0.48028	1.515		0.92778	1.50494											0.74333	1.04477		0.74333
																												0.47722	1.433		0.48111	1.515		0.92917	1.50494											0.74444	1.0447		0.74444
																												0.47778	1.433		0.48194	1.515		0.93056	1.50498											0.74556	1.0447		0.74556
																												0.47861	1.433		0.4825	1.515		0.93194	1.50509											0.74667	1.04439		0.74667
																												0.47917	1.433		0.48333	1.516		0.93333	1.50523											0.74778	1.04424		0.74778
																												0.48	1.433		0.48389	1.516		0.93472	1.50538											0.74889	1.04435		0.74889
																												0.48083	1.433		0.48472	1.516		0.93611	1.50538											0.75	1.04432		0.75
																												0.48139	1.433		0.48528	1.516		0.9375	1.50522											0.75111	1.04456		0.75111
																												0.48222	1.433		0.48611	1.516		0.93889	1.50509											0.75222	1.04454		0.75222
																												0.48278	1.433		0.48694	1.517		0.94028	1.50516											0.75333	1.04439		0.75333
																												0.48361	1.433		0.4875	1.514		0.94167	1.50521											0.75444	1.04426		0.75444
																												0.48417	1.432		0.48833	1.514		0.94306	1.50532											0.75556	1.04455		0.75556
																												0.485	1.433		0.48889	1.515		0.94444	1.50532											0.75667	1.04447		0.75667
																												0.48556	1.433		0.48972	1.515		0.94583	1.50501											0.75778	1.04464		0.75778
																												0.48639	1.433		0.49028	1.515		0.94722	1.50459											0.75889	1.04454		0.75889
																												0.48722	1.433		0.49111	1.515		0.94861	1.50457											0.76	1.04478		0.76
																												0.48778	1.433		0.49167	1.515		0.95	1.50464											0.76111	1.04458		0.76111
																												0.48861	1.433		0.4925	1.515		0.95139	1.5048											0.76222	1.04477		0.76222
																												0.48917	1.433		0.49333	1.516		0.95278	1.50498											0.76333	1.04464		0.76333
																												0.49	1.433		0.49389	1.516		0.95417	1.50511											0.76444	1.04478		0.76444
																												0.49056	1.433		0.49472	1.516		0.95556	1.50512											0.76556	1.04489		0.76556
																												0.49139	1.433		0.49528	1.516		0.95694	1.50515											0.76667	1.04473		0.76667
																												0.49222	1.433		0.49611	1.516		0.95833	1.50517											0.76778	1.04469		0.76778
																												0.49278	1.433		0.49667	1.516		0.95972	1.5053											0.76889	1.04487		0.76889
																												0.49361	1.433		0.4975	1.517		0.96111	1.50533											0.77	1.04531		0.77
																												0.49417	1.433		0.49806	1.517		0.9625	1.50534											0.77111	1.04542		0.77111
																												0.495	1.433		0.49889	1.517		0.96389	1.50536											0.77222	1.0459		0.77222
																												0.49556	1.433		0.49972	1.517		0.96528	1.50537											0.77333	1.04584		0.77333
																												0.49639	1.433		0.50028	1.517		0.96667	1.50539											0.77444	1.04577		0.77444
																												0.49694	1.433		0.50111	1.518		0.96806	1.5054											0.77556	1.04549		0.77556
																												0.49778	1.433		0.50167	1.515		0.96944	1.50549											0.77667	1.04541		0.77667
																												0.49861	1.433		0.5025	1.515		0.97083	1.5056											0.77778	1.04515		0.77778
																												0.49917	1.433		0.50306	1.515		0.97222	1.5057											0.77889	1.04517		0.77889
																												0.5	1.433		0.50389	1.515		0.97361	1.50566											0.78	1.04503		0.78
																												0.50056	1.433		0.50472	1.516		0.975	1.5057											0.78111	1.04527		0.78111
																												0.50139	1.433		0.50528	1.516		0.97639	1.5057											0.78222	1.04491		0.78222
																												0.50194	1.433		0.50611	1.516		0.97778	1.50573											0.78333	1.0446		0.78333
																												0.50278	1.433		0.50667	1.516		0.97917	1.50573											0.78444	1.0447		0.78444
																												0.50333	1.433		0.5075	1.516		0.98056	1.50574											0.78556	1.04477		0.78556
																												0.50417	1.433		0.50806	1.517		0.98194	1.50571											0.78667	1.04469		0.78667
																												0.505	1.433		0.50889	1.517		0.98333	1.50568											0.78778	1.04488		0.78778
																												0.50556	1.433		0.50944	1.517		0.98472	1.5056											0.78889	1.04459		0.78889
																												0.50639	1.433		0.51028	1.517		0.98611	1.50523											0.79	1.0444		0.79
																												0.50694	1.433		0.51111	1.518		0.9875	1.50483											0.79111	1.04445		0.79111
																												0.50778	1.433		0.51167	1.518		0.98889	1.50486											0.79222	1.04472		0.79222
																												0.50833	1.433		0.5125	1.518		0.99028	1.5049											0.79333	1.04483		0.79333
																												0.50917	1.433		0.51306	1.518		0.99167	1.50509											0.79444	1.04559		0.79444
																												0.51	1.433		0.51389	1.517		0.99306	1.50525											0.79556	1.04525		0.79556
																												0.51056	1.433		0.51444	1.518		0.99444	1.50528											0.79667	1.04525		0.79667
																												0.51139	1.433		0.51528	1.518		0.99583	1.50529											0.79778	1.0451		0.79778
																												0.51194	1.433		0.51583	1.518		0.99722	1.5054											0.79889	1.04488		0.79889
																												0.51278	1.433		0.51667	1.518		0.99861	1.50561											0.8	1.04493		0.8
																												0.51333	1.433		0.5175	1.518		1	1.5058											0.80111	1.0446		0.80111
																												0.51417	1.433		0.51806	1.518		1.00139	1.50588											0.80222	1.04431		0.80222
																												0.51472	1.433		0.51889	1.518		1.00278	1.50585											0.80333	1.04439		0.80333
																												0.51556	1.433		0.51944	1.519		1.00417	1.50574											0.80444	1.04424		0.80444
																												0.51639	1.433		0.52028	1.519		1.00556	1.50563											0.80556	1.04457		0.80556
																												0.51694	1.433		0.52083	1.519		1.00694	1.50568											0.80667	1.0448		0.80667
																												0.51778	1.433		0.52167	1.519		1.00833	1.50576											0.80778	1.04487		0.80778
																												0.51833	1.434		0.5225	1.519		1.00972	1.50593											0.80889	1.04489		0.80889
																												0.51917	1.434		0.52306	1.519		1.01111	1.50592											0.81	1.04468		0.81
																												0.51972	1.433		0.52389	1.52		1.0125	1.5059											0.81111	1.04473		0.81111
																												0.52056	1.433		0.52444	1.517		1.01389	1.5059											0.81222	1.0445		0.81222
																												0.52111	1.433		0.52528	1.518		1.01528	1.50596											0.81333	1.04442		0.81333
																												0.52194	1.433		0.52583	1.518		1.01667	1.5061											0.81444	1.04418		0.81444
																												0.52278	1.433		0.52667	1.518		1.01806	1.50628											0.81556	1.04424		0.81556
																												0.52333	1.433		0.52722	1.518		1.01944	1.50632											0.81667	1.04439		0.81667
																												0.52417	1.433		0.52806	1.518		1.02083	1.50626											0.81778	1.04453		0.81778
																												0.52472	1.433		0.52889	1.519		1.02222	1.50614											0.81889	1.04481		0.81889
																												0.52556	1.433		0.52944	1.519		1.02361	1.50611											0.82	1.04483		0.82
																												0.52611	1.433		0.53028	1.519		1.025	1.50616											0.82111	1.04508		0.82111
																												0.52694	1.433		0.53083	1.519		1.02639	1.50616											0.82222	1.04485		0.82222
																												0.52778	1.433		0.53167	1.519		1.02778	1.50588											0.82333	1.04496		0.82333
																												0.52833	1.434		0.53222	1.519		1.02917	1.5056											0.82444	1.04514		0.82444
																												0.52917	1.434		0.53306	1.52		1.03056	1.50552											0.82556	1.04521		0.82556
																												0.52972	1.433		0.53361	1.52		1.03194	1.50556											0.82667	1.04499		0.82667
																												0.53056	1.433		0.53444	1.52		1.03333	1.50556											0.82778	1.04503		0.82778
																												0.53111	1.433		0.53528	1.521		1.03472	1.5057											0.82889	1.0448		0.82889
																												0.53194	1.433		0.53583	1.521		1.03611	1.50585											0.83	1.04477		0.83
																												0.5325	1.433		0.53667	1.519		1.0375	1.50598											0.83111	1.04474		0.83111
																												0.53333	1.433		0.53722	1.519		1.03889	1.50615											0.83222	1.04462		0.83222
																												0.53417	1.433		0.53806	1.52		1.04028	1.50622											0.83333	1.0443		0.83333
																												0.53472	1.434		0.53861	1.52		1.04167	1.50626											0.83444	1.0441		0.83444
																												0.53556	1.433		0.53944	1.52		1.04306	1.50628											0.83556	1.04414		0.83556
																												0.53611	1.433		0.54028	1.52		1.04444	1.50629											0.83667	1.04415		0.83667
																												0.53694	1.433		0.54083	1.52		1.04583	1.50629											0.83778	1.04428		0.83778
																												0.5375	1.433		0.54167	1.52		1.04722	1.50629											0.83889	1.04415		0.83889
																												0.53833	1.434		0.54222	1.52		1.04861	1.50636											0.84	1.04424		0.84
																												0.53917	1.433		0.54306	1.521		1.05	1.50641											0.84111	1.04398		0.84111
																												0.53972	1.433		0.54361	1.521		1.05139	1.50643											0.84222	1.04411		0.84222
																												0.54056	1.433		0.54444	1.521		1.05278	1.50646											0.84333	1.04437		0.84333
																												0.54111	1.433		0.545	1.521		1.05417	1.50651											0.84444	1.04446		0.84444
																												0.54194	1.433		0.54583	1.521		1.05556	1.50658											0.84556	1.04463		0.84556
																												0.5425	1.433		0.54667	1.521		1.05694	1.50669											0.84667	1.04493		0.84667
																												0.54333	1.433		0.54722	1.519		1.05833	1.50684											0.84778	1.04494		0.84778
																												0.54389	1.434		0.54806	1.52		1.05972	1.50685											0.84889	1.04525		0.84889
																												0.54472	1.434		0.54861	1.52		1.06111	1.50675											0.85	1.04538		0.85
																												0.54556	1.434		0.54944	1.52		1.0625	1.50659											0.85111	1.0449		0.85111
																												0.54611	1.434		0.55	1.52		1.06389	1.50658											0.85222	1.04512		0.85222
																												0.54694	1.434		0.55083	1.521		1.06528	1.50661											0.85333	1.04488		0.85333
																												0.5475	1.434		0.55139	1.521		1.06667	1.5067											0.85444	1.04485		0.85444
																												0.54833	1.433		0.55222	1.521		1.06806	1.5067											0.85556	1.0448		0.85556
																												0.54889	1.433		0.55306	1.521		1.06944	1.50637											0.85667	1.04483		0.85667
																												0.54972	1.433		0.55361	1.521		1.07083	1.50595											0.85778	1.04499		0.85778
																												0.55028	1.433		0.55444	1.521		1.07222	1.50595											0.85889	1.0448		0.85889
																												0.55111	1.433		0.555	1.522		1.07361	1.50602											0.86	1.04484		0.86
																												0.55194	1.433		0.55583	1.522		1.075	1.50619											0.86111	1.04485		0.86111
																												0.5525	1.434		0.55639	1.522		1.07639	1.50639											0.86222	1.04471		0.86222
																												0.55333	1.434		0.55722	1.522		1.07778	1.50645											0.86333	1.04446		0.86333
																												0.55389	1.434		0.55806	1.522		1.07917	1.50648											0.86444	1.04428		0.86444
																												0.55472	1.434		0.55861	1.523		1.08056	1.50651											0.86556	1.04406		0.86556
																												0.55528	1.434		0.55944	1.523		1.08194	1.50664											0.86667	1.04422		0.86667
																												0.55611	1.434		0.56	1.521		1.08333	1.50681											0.86778	1.04436		0.86778
																												0.55694	1.434		0.56083	1.522		1.08472	1.50684											0.86889	1.04437		0.86889
																												0.5575	1.433		0.56139	1.522		1.08611	1.50681											0.87	1.04456		0.87
																												0.55833	1.433		0.56222	1.522		1.0875	1.50678											0.87111	1.04458		0.87111
																												0.55889	1.433		0.56278	1.522		1.08889	1.50677											0.87222	1.04472		0.87222
																												0.55972	1.433		0.56361	1.522		1.09028	1.50677											0.87333	1.04469		0.87333
																												0.56028	1.434		0.56444	1.523		1.09167	1.50686											0.87444	1.04468		0.87444
																												0.56111	1.434		0.565	1.523		1.09306	1.50702											0.87556	1.04472		0.87556
																												0.56167	1.434		0.56583	1.523		1.09444	1.50714											0.87667	1.04465		0.87667
																												0.5625	1.434		0.56639	1.523		1.09583	1.50721											0.87778	1.04465		0.87778
																												0.56333	1.434		0.56722	1.523		1.09722	1.50719											0.87889	1.04461		0.87889
																												0.56389	1.433		0.56778	1.523		1.09861	1.50721											0.88	1.04432		0.88
																												0.56472	1.434		0.56861	1.524		1.1	1.5072											0.88111	1.0444		0.88111
																												0.56528	1.434		0.56917	1.524		1.10139	1.50721											0.88222	1.0445		0.88222
																												0.56611	1.434		0.57	1.522		1.10278	1.5072											0.88333	1.04448		0.88333
																												0.56667	1.434		0.57083	1.521		1.10417	1.50722											0.88444	1.0444		0.88444
																												0.5675	1.433		0.57139	1.522		1.10556	1.50716											0.88556	1.04446		0.88556
																												0.56806	1.433		0.57222	1.522		1.10694	1.50718											0.88667	1.04469		0.88667
																												0.56889	1.433		0.57278	1.522		1.10833	1.5071											0.88778	1.04441		0.88778
																												0.56972	1.434		0.57361	1.522		1.10972	1.50682											0.88889	1.04435		0.88889
																												0.57028	1.434		0.57417	1.522		1.11111	1.50646											0.89	1.04411		0.89
																												0.57111	1.434		0.575	1.523		1.1125	1.50646											0.89111	1.04409		0.89111
																												0.57167	1.434		0.57583	1.523		1.11389	1.50649											0.89222	1.04369		0.89222
																												0.5725	1.434		0.57639	1.523		1.11528	1.50658											0.89333	1.04359		0.89333
																												0.57306	1.434		0.57722	1.523		1.11667	1.50672											0.89444	1.04304		0.89444
																												0.57389	1.434		0.57778	1.523		1.11806	1.50675											0.89556	1.04299		0.89556
																												0.57472	1.434		0.57861	1.524		1.11944	1.50682											0.89667	1.0428		0.89667
																												0.57528	1.433		0.57917	1.524		1.12083	1.50689											0.89778	1.04297		0.89778
																												0.57611	1.433		0.58	1.524		1.12222	1.50708											0.89889	1.0431		0.89889
																												0.57667	1.434		0.58056	1.524		1.12361	1.50728											0.9	1.04331		0.9
																												0.5775	1.434		0.58139	1.525		1.125	1.50733											0.90111	1.04319		0.90111
																												0.57806	1.434		0.58222	1.523		1.12639	1.50731											0.90222	1.04361		0.90222
																												0.57889	1.434		0.58278	1.523		1.12778	1.5072											0.90333	1.04399		0.90333
																												0.57944	1.434		0.58361	1.523		1.12917	1.5071											0.90444	1.04431		0.90444
																												0.58028	1.434		0.58417	1.523		1.13056	1.50715											0.90556	1.0444		0.90556
																												0.58111	1.434		0.585	1.524		1.13194	1.50724											0.90667	1.04438		0.90667
																												0.58167	1.434		0.58556	1.524		1.13333	1.50742											0.90778	1.04443		0.90778
																												0.5825	1.434		0.58639	1.524		1.13472	1.50741											0.90889	1.04414		0.90889
																												0.58306	1.434		0.58694	1.524		1.13611	1.50739											0.91	1.04396		0.91
																												0.58389	1.434		0.58778	1.524		1.1375	1.50738											0.91111	1.04367		0.91111
																												0.58444	1.433		0.58861	1.524		1.13889	1.50748											0.91222	1.04328		0.91222
																												0.58528	1.434		0.58917	1.524		1.14028	1.50767											0.91333	1.04303		0.91333
																												0.58583	1.434		0.59	1.525		1.14167	1.50772											0.91444	1.04271		0.91444
																												0.58667	1.434		0.59056	1.525		1.14306	1.50767											0.91556	1.04262		0.91556
																												0.5875	1.434		0.59139	1.525		1.14444	1.50758											0.91667	1.0427		0.91667
																												0.58806	1.434		0.59194	1.521		1.14583	1.50752											0.91778	1.04302		0.91778
																												0.58889	1.434		0.59278	1.522		1.14722	1.50754											0.91889	1.04321		0.91889
																												0.58944	1.434		0.59361	1.522		1.14861	1.50756											0.92	1.04335		0.92
																												0.59028	1.434		0.59417	1.522		1.15	1.50758											0.92111	1.04341		0.92111
																												0.59083	1.434		0.595	1.522		1.15139	1.50725											0.92222	1.04341		0.92222
																												0.59167	1.434		0.59556	1.522		1.15278	1.50681											0.92333	1.04369		0.92333
																												0.5925	1.434		0.59639	1.523		1.15417	1.50679											0.92444	1.04375		0.92444
																												0.59306	1.434		0.59694	1.523		1.15556	1.50686											0.92556	1.04397		0.92556
																												0.59389	1.433		0.59778	1.523		1.15694	1.50705											0.92667	1.044		0.92667
																												0.59444	1.434		0.59833	1.523		1.15833	1.50728											0.92778	1.04429		0.92778
																												0.59528	1.434		0.59917	1.523		1.15972	1.50746											0.92889	1.04445		0.92889
																												0.59583	1.434		0.6	1.524		1.16111	1.50751											0.93	1.04462		0.93
																												0.59667	1.434		0.60056	1.524		1.1625	1.50753											0.93111	1.04472		0.93111
																												0.59722	1.434		0.60139	1.524		1.16389	1.50755											0.93222	1.04436		0.93222
																												0.59806	1.434		0.60194	1.524		1.16528	1.50766											0.93333	1.04417		0.93333
																												0.59889	1.434		0.60278	1.525		1.16667	1.50776											0.93444	1.04398		0.93444
																												0.59944	1.434		0.60333	1.525		1.16806	1.50778											0.93556	1.04362		0.93556
																												0.60028	1.434		0.60417	1.524		1.16944	1.50777											0.93667	1.04368		0.93667
																												0.60083	1.434		0.60472	1.523		1.17083	1.50773											0.93778	1.04329		0.93778
																												0.60167	1.434		0.60556	1.523		1.17222	1.50772											0.93889	1.0428		0.93889
																												0.60222	1.433		0.60639	1.523		1.17361	1.50776											0.94	1.04275		0.94
																												0.60306	1.434		0.60694	1.523		1.175	1.50786											0.94111	1.04251		0.94111
																												0.60361	1.434		0.60778	1.523		1.17639	1.50798											0.94222	1.0429		0.94222
																												0.60444	1.434		0.60833	1.524		1.17778	1.50808											0.94333	1.04288		0.94333
																												0.60528	1.434		0.60917	1.524		1.17917	1.50804											0.94444	1.0432		0.94444
																												0.60583	1.434		0.60972	1.524		1.18056	1.50807											0.94556	1.0432		0.94556
																												0.60667	1.434		0.61056	1.522		1.18194	1.50806											0.94667	1.04344		0.94667
																												0.60722	1.434		0.61139	1.522		1.18333	1.50807											0.94778	1.04353		0.94778
																												0.60806	1.434		0.61194	1.522		1.18472	1.50809											0.94889	1.04338		0.94889
																												0.60861	1.434		0.61278	1.523		1.18611	1.50808											0.95	1.04298		0.95
																												0.60944	1.434		0.61333	1.523		1.1875	1.50812											0.95111	1.04267		0.95111
																												0.61028	1.434		0.61417	1.523		1.18889	1.50809											0.95222	1.04277		0.95222
																												0.61083	1.434		0.61472	1.523		1.19028	1.50807											0.95333	1.04271		0.95333
																												0.61167	1.434		0.61556	1.523		1.19167	1.50801											0.95444	1.04291		0.95444
																												0.61222	1.434		0.61611	1.523		1.19306	1.50768											0.95556	1.04318		0.95556
																												0.61306	1.434		0.61694	1.524		1.19444	1.50736											0.95667	1.04305		0.95667
																												0.61361	1.434		0.61778	1.524		1.19583	1.50747											0.95778	1.04339		0.95778
																												0.61444	1.434		0.61833	1.524		1.19722	1.50751											0.95889	1.04347		0.95889
																												0.615	1.434		0.61917	1.524		1.19861	1.50756											0.96	1.0438		0.96
																												0.61583	1.434		0.61972	1.524		1.2	1.50755											0.96111	1.0437		0.96111
																												0.61667	1.434		0.62056	1.525		1.20139	1.50757											0.96222	1.04343		0.96222
																												0.61722	1.434		0.62111	1.525		1.20278	1.50768											0.96333	1.04301		0.96333
																												0.61806	1.434		0.62194	1.525		1.20417	1.50793											0.96444	1.04277		0.96444
																												0.61861	1.434		0.6225	1.524		1.20556	1.50806											0.96556	1.04263		0.96556
																												0.61944	1.434		0.62333	1.522		1.20694	1.5081											0.96667	1.04282		0.96667
																												0.62	1.435		0.62417	1.522		1.20833	1.50806											0.96778	1.0429		0.96778
																												0.62083	1.434		0.62472	1.522		1.20972	1.50804											0.96889	1.04264		0.96889
																												0.62139	1.434		0.62556	1.522		1.21111	1.50802											0.97	1.04246		0.97
																												0.62222	1.434		0.62611	1.522		1.2125	1.50805											0.97111	1.04224		0.97111
																												0.62306	1.434		0.62694	1.523		1.21389	1.50817											0.97222	1.0419		0.97222
																												0.62361	1.434		0.6275	1.523		1.21528	1.50827											0.97333	1.042		0.97333
																												0.62444	1.434		0.62833	1.523		1.21667	1.50829											0.97444	1.04234		0.97444
																												0.625	1.434		0.62917	1.523		1.21806	1.5083											0.97556	1.04212		0.97556
																												0.62583	1.434		0.62972	1.523		1.21944	1.50833											0.97667	1.0422		0.97667
																												0.62639	1.434		0.63056	1.523		1.22083	1.50842											0.97778	1.04219		0.97778
																												0.62722	1.434		0.63111	1.524		1.22222	1.50857											0.97889	1.04258		0.97889
																												0.62806	1.434		0.63194	1.524		1.22361	1.50864											0.98	1.04294		0.98
																												0.62861	1.434		0.6325	1.524		1.225	1.50863											0.98111	1.04283		0.98111
																												0.62944	1.434		0.63333	1.525		1.22639	1.50854											0.98222	1.04262		0.98222
																												0.63	1.434		0.63389	1.525		1.22778	1.50839											0.98333	1.04233		0.98333
																												0.63083	1.434		0.63472	1.519		1.22917	1.5084											0.98444	1.04269		0.98444
																												0.63139	1.434		0.63556	1.519		1.23056	1.50846											0.98556	1.04291		0.98556
																												0.63222	1.434		0.63611	1.519		1.23194	1.50848											0.98667	1.04296		0.98667
																												0.63278	1.434		0.63694	1.519		1.23333	1.50825											0.98778	1.04293		0.98778
																												0.63361	1.434		0.6375	1.52		1.23472	1.50781											0.98889	1.04315		0.98889
																												0.63444	1.434		0.63833	1.52		1.23611	1.50764											0.99	1.04315		0.99
																												0.635	1.434		0.63889	1.52		1.2375	1.50773											0.99111	1.04341		0.99111
																												0.63583	1.434		0.63972	1.52		1.23889	1.50784											0.99222	1.04364		0.99222
																												0.63639	1.434		0.64028	1.52		1.24028	1.50807											0.99333	1.04349		0.99333
																												0.63722	1.435		0.64111	1.52		1.24167	1.50826											0.99444	1.04295		0.99444
																												0.63778	1.434		0.64194	1.521		1.24306	1.5083											0.99556	1.04267		0.99556
																												0.63861	1.435		0.6425	1.521		1.24444	1.50836											0.99667	1.04255		0.99667
																												0.63917	1.434		0.64333	1.521		1.24583	1.50838											0.99778	1.04259		0.99778
																												0.64	1.434		0.64389	1.521		1.24722	1.5085											0.99889	1.04257		0.99889
																												0.64083	1.434		0.64472	1.521		1.24861	1.50861											1	1.0425		1
																												0.64139	1.434		0.64528	1.522		1.25	1.50859											1.00111	1.04216		1.00111
																												0.64222	1.434		0.64611	1.518		1.25139	1.50861											1.00222	1.04214		1.00222
																												0.64278	1.434		0.64694	1.519		1.25278	1.50857											1.00333	1.04205		1.00333
																												0.64361	1.434		0.6475	1.519		1.25417	1.5086											1.00444	1.04213		1.00444
																												0.64417	1.434		0.64833	1.519		1.25556	1.50859											1.00556	1.04209		1.00556
																												0.645	1.434		0.64889	1.519		1.25694	1.50869											1.00667	1.04214		1.00667
																												0.64583	1.434		0.64972	1.519		1.25833	1.50883											1.00778	1.04245		1.00778
																												0.64639	1.434		0.65028	1.52		1.25972	1.50892											1.00889	1.04263		1.00889
																												0.64722	1.435		0.65111	1.52		1.26111	1.50898											1.01	1.04302		1.01
																												0.64778	1.435		0.65167	1.52		1.2625	1.509											1.01111	1.04345		1.01111
																												0.64861	1.434		0.6525	1.52		1.26389	1.50901											1.01222	1.04324		1.01222
																												0.64917	1.434		0.65333	1.52		1.26528	1.50902											1.01333	1.04326		1.01333
																												0.65	1.434		0.65389	1.521		1.26667	1.50902											1.01444	1.04321		1.01444
																												0.65056	1.434		0.65472	1.521		1.26806	1.50897											1.01556	1.0434		1.01556
																												0.65139	1.434		0.65528	1.521		1.26944	1.50896											1.01667	1.04333		1.01667
																												0.65222	1.434		0.65611	1.521		1.27083	1.50901											1.01778	1.0431		1.01778
																												0.65278	1.434		0.65667	1.522		1.27222	1.50903											1.01889	1.0431		1.01889
																												0.65361	1.434		0.6575	1.522		1.27361	1.509											1.02	1.04314		1.02
																												0.65417	1.434		0.65806	1.521		1.275	1.50861											1.02111	1.04313		1.02111
																												0.655	1.435		0.65889	1.521		1.27639	1.50821											1.02222	1.04303		1.02222
																												0.65556	1.434		0.65972	1.521		1.27778	1.50827											1.02333	1.04332		1.02333
																												0.65639	1.434		0.66028	1.521		1.27917	1.50831											1.02444	1.04313		1.02444
																												0.65694	1.434		0.66111	1.521		1.28056	1.50851											1.02556	1.04255		1.02556
																												0.65778	1.434		0.66167	1.521		1.28194	1.50859											1.02667	1.04257		1.02667
																												0.65861	1.434		0.6625	1.522		1.28333	1.50858											1.02778	1.04253		1.02778
																												0.65917	1.434		0.66306	1.522		1.28472	1.50861											1.02889	1.04268		1.02889
																												0.66	1.434		0.66389	1.522		1.28611	1.50872											1.03	1.04261		1.03
																												0.66056	1.434		0.66472	1.522		1.2875	1.50892											1.03111	1.04206		1.03111
																												0.66139	1.434		0.66528	1.522		1.28889	1.5091											1.03222	1.04203		1.03222
																												0.66194	1.434		0.66611	1.523		1.29028	1.50916											1.03333	1.04165		1.03333
																												0.66278	1.434		0.66667	1.523		1.29167	1.50914											1.03444	1.04155		1.03444
																												0.66361	1.434		0.6675	1.523		1.29306	1.50905											1.03556	1.04178		1.03556
																												0.66417	1.434		0.66806	1.523		1.29444	1.50899											1.03667	1.04194		1.03667
																												0.665	1.434		0.66889	1.523		1.29583	1.50903											1.03778	1.04228		1.03778
																												0.66556	1.434		0.66944	1.521		1.29722	1.50914											1.03889	1.04249		1.03889
																												0.66639	1.434		0.67028	1.521		1.29861	1.50929											1.04	1.04279		1.04
																												0.66694	1.434		0.67111	1.521		1.3	1.50939											1.04111	1.04323		1.04111
																												0.66778	1.434		0.67167	1.521		1.30139	1.50938											1.04222	1.04361		1.04222
																												0.66833	1.434		0.6725	1.522		1.30278	1.50939											1.04333	1.04358		1.04333
																												0.66917	1.434		0.67306	1.522		1.30417	1.50939											1.04444	1.04371		1.04444
																												0.67	1.434		0.67389	1.522		1.30556	1.50943											1.04556	1.04344		1.04556
																												0.67056	1.434		0.67444	1.522		1.30694	1.50957											1.04667	1.04331		1.04667
																												0.67139	1.434		0.67528	1.522		1.30833	1.50959											1.04778	1.04358		1.04778
																												0.67194	1.434		0.67583	1.522		1.30972	1.5095											1.04889	1.04295		1.04889
																												0.67278	1.434		0.67667	1.523		1.31111	1.50936											1.05	1.04295		1.05
																												0.67333	1.434		0.6775	1.523		1.3125	1.50934											1.05111	1.04275		1.05111
																												0.67417	1.434		0.67806	1.523		1.31389	1.50932											1.05222	1.04275		1.05222
																												0.67472	1.434		0.67889	1.523		1.31528	1.50914											1.05333	1.04281		1.05333
																												0.67556	1.435		0.67944	1.524		1.31667	1.50882											1.05444	1.04273		1.05444
																												0.67639	1.435		0.68028	1.524		1.31806	1.50873											1.05556	1.04264		1.05556
																												0.67694	1.434		0.68083	1.524		1.31944	1.50876											1.05667	1.04269		1.05667
																												0.67778	1.434		0.68167	1.523		1.32083	1.50878											1.05778	1.04238		1.05778
																												0.67833	1.434		0.6825	1.523		1.32222	1.50882											1.05889	1.04225		1.05889
																												0.67917	1.434		0.68306	1.523		1.32361	1.50894											1.06	1.04217		1.06
																												0.67972	1.434		0.68389	1.524		1.325	1.50905											1.06111	1.04198		1.06111
																												0.68056	1.434		0.68444	1.524		1.32639	1.50917											1.06222	1.04204		1.06222
																												0.68139	1.434		0.68528	1.524		1.32778	1.50935											1.06333	1.04164		1.06333
																												0.68194	1.434		0.68583	1.524		1.32917	1.50943											1.06444	1.0418		1.06444
																												0.68278	1.434		0.68667	1.524		1.33056	1.50949											1.06556	1.04128		1.06556
																												0.68333	1.435		0.68722	1.524		1.33194	1.50945											1.06667	1.04108		1.06667
																												0.68417	1.434		0.68806	1.524		1.33333	1.50938											1.06778	1.0411		1.06778
																												0.68472	1.435		0.68889	1.525		1.33472	1.50935											1.06889	1.04144		1.06889
																												0.68556	1.435		0.68944	1.525		1.33611	1.5094											1.07	1.04174		1.07
																												0.68611	1.434		0.69028	1.525		1.3375	1.50949											1.07111	1.04219		1.07111
																												0.68694	1.434		0.69083	1.525		1.33889	1.50954											1.07222	1.04256		1.07222
																												0.68778	1.434		0.69167	1.525		1.34028	1.50952											1.07333	1.04271		1.07333
																												0.68833	1.434		0.69222	1.523		1.34167	1.50952											1.07444	1.04292		1.07444
																												0.68917	1.434		0.69306	1.523		1.34306	1.50954											1.07556	1.04285		1.07556
																												0.68972	1.434		0.69361	1.524		1.34444	1.50965											1.07667	1.04309		1.07667
																												0.69056	1.434		0.69444	1.524		1.34583	1.50983											1.07778	1.04301		1.07778
																												0.69111	1.434		0.69528	1.524		1.34722	1.50998											1.07889	1.0427		1.07889
																												0.69194	1.434		0.69583	1.524		1.34861	1.50999											1.08	1.04252		1.08
																												0.6925	1.435		0.69667	1.524		1.35	1.50996											1.08111	1.04232		1.08111
																												0.69333	1.434		0.69722	1.524		1.35139	1.50975											1.08222	1.04195		1.08222
																												0.69417	1.435		0.69806	1.525		1.35278	1.50958											1.08333	1.04204		1.08333
																												0.69472	1.435		0.69861	1.525		1.35417	1.50965											1.08444	1.04203		1.08444
																												0.69556	1.435		0.69944	1.525		1.35556	1.50961											1.08556	1.04183		1.08556
																												0.69611	1.434		0.70028	1.525		1.35694	1.50939											1.08667	1.04152		1.08667
																												0.69694	1.434		0.70083	1.525		1.35833	1.50904											1.08778	1.0417		1.08778
																												0.6975	1.434		0.70167	1.526		1.35972	1.50895											1.08889	1.04198		1.08889
																												0.69833	1.434		0.70222	1.526		1.36111	1.50896											1.09	1.04237		1.09
																												0.69917	1.434		0.70306	1.526		1.3625	1.50902											1.09111	1.04265		1.09111
																												0.69972	1.434		0.70361	1.525		1.36389	1.50923											1.09222	1.04273		1.09222
																												0.70056	1.434		0.70444	1.525		1.36528	1.50942											1.09333	1.04225		1.09333
																												0.70111	1.435		0.705	1.526		1.36667	1.50955											1.09444	1.04222		1.09444
																												0.70194	1.435		0.70583	1.526		1.36806	1.50966											1.09556	1.04201		1.09556
																												0.7025	1.435		0.70667	1.526		1.36944	1.50974											1.09667	1.04258		1.09667
																												0.70333	1.435		0.70722	1.526		1.37083	1.50976											1.09778	1.0419		1.09778
																												0.70389	1.435		0.70806	1.526		1.37222	1.50985											1.09889	1.04131		1.09889
																												0.70472	1.435		0.70861	1.526		1.37361	1.50994											1.1	1.04123		1.1
																												0.70556	1.434		0.70944	1.526		1.375	1.51001											1.10111	1.04084		1.10111
																												0.70611	1.434		0.71	1.527		1.37639	1.51012											1.10222	1.04051		1.10222
																												0.70694	1.434		0.71083	1.527		1.37778	1.51015											1.10333	1.04056		1.10333
																												0.7075	1.434		0.71139	1.527		1.37917	1.51018											1.10444	1.04074		1.10444
																												0.70833	1.434		0.71222	1.527		1.38056	1.51021											1.10556	1.04066		1.10556
																												0.70889	1.434		0.71306	1.527		1.38194	1.51023											1.10667	1.04077		1.10667
																												0.70972	1.434		0.71361	1.527		1.38333	1.51016											1.10778	1.0412		1.10778
																												0.71028	1.435		0.71444	1.525		1.38472	1.51013											1.10889	1.04129		1.10889
																												0.71111	1.435		0.715	1.525		1.38611	1.51015											1.11	1.04142		1.11
																												0.71194	1.435		0.71583	1.525		1.3875	1.51015											1.11111	1.04133		1.11111
																												0.7125	1.435		0.71639	1.526		1.38889	1.51009											1.11222	1.04097		1.11222
																												0.71333	1.435		0.71722	1.526		1.39028	1.51005											1.11333	1.04118		1.11333
																												0.71389	1.435		0.71806	1.526		1.39167	1.51008											1.11444	1.04113		1.11444
																												0.71472	1.434		0.71861	1.526		1.39306	1.51018											1.11556	1.04162		1.11556
																												0.71528	1.434		0.71944	1.526		1.39444	1.51038											1.11667	1.04194		1.11667
																												0.71611	1.434		0.72	1.527		1.39583	1.51039											1.11778	1.04248		1.11778
																												0.71694	1.434		0.72083	1.527		1.39722	1.51031											1.11889	1.04251		1.11889
																												0.7175	1.434		0.72139	1.527		1.39861	1.50993											1.12	1.0427		1.12
																												0.71833	1.434		0.72222	1.527		1.4	1.50961											1.12111	1.04252		1.12111
																												0.71889	1.435		0.72278	1.527		1.40139	1.50963											1.12222	1.0422		1.12222
																												0.71972	1.435		0.72361	1.528		1.40278	1.50965											1.12333	1.04264		1.12333
																												0.72028	1.435		0.72444	1.528		1.40417	1.50975											1.12444	1.04254		1.12444
																												0.72111	1.435		0.725	1.528		1.40556	1.50987											1.12556	1.0425		1.12556
																												0.72167	1.435		0.72583	1.529		1.40694	1.50984											1.12667	1.042		1.12667
																												0.7225	1.435		0.72639	1.527		1.40833	1.50992											1.12778	1.0416		1.12778
																												0.72333	1.435		0.72722	1.527		1.40972	1.50994											1.12889	1.0415		1.12889
																												0.72389	1.434		0.72778	1.527		1.41111	1.51016											1.13	1.0414		1.13
																												0.72472	1.434		0.72861	1.527		1.4125	1.51047											1.13111	1.04131		1.13111
																												0.72528	1.434		0.72917	1.527		1.41389	1.51048											1.13222	1.04123		1.13222
																												0.72611	1.434		0.73	1.527		1.41528	1.51048											1.13333	1.04109		1.13333
																												0.72667	1.434		0.73083	1.527		1.41667	1.51049											1.13444	1.04131		1.13444
																												0.7275	1.434		0.73139	1.528		1.41806	1.51051											1.13556	1.04121		1.13556
																												0.72806	1.435		0.73222	1.528		1.41944	1.51061											1.13667	1.04092		1.13667
																												0.72889	1.435		0.73278	1.528		1.42083	1.5108											1.13778	1.04091		1.13778
																												0.72972	1.435		0.73361	1.528		1.42222	1.51084											1.13889	1.04067		1.13889
																												0.73028	1.435		0.73417	1.528		1.42361	1.51079											1.14	1.04075		1.14
																												0.73111	1.435		0.735	1.528		1.425	1.51065											1.14111	1.04087		1.14111
																												0.73167	1.435		0.73583	1.529		1.42639	1.51056											1.14222	1.04111		1.14222
																												0.7325	1.435		0.73639	1.525		1.42778	1.5106											1.14333	1.04076		1.14333
																												0.73306	1.435		0.73722	1.525		1.42917	1.51063											1.14444	1.04052		1.14444
																												0.73389	1.434		0.73778	1.525		1.43056	1.51067											1.14556	1.04062		1.14556
																												0.73472	1.434		0.73861	1.526		1.43194	1.51071											1.14667	1.0408		1.14667
																												0.73528	1.434		0.73917	1.526		1.43333	1.51073											1.14778	1.04132		1.14778
																												0.73611	1.435		0.74	1.526		1.43472	1.51077											1.14889	1.04121		1.14889
																												0.73667	1.434		0.74056	1.526		1.43611	1.51078											1.15	1.04158		1.15
																												0.7375	1.435		0.74139	1.526		1.4375	1.5108											1.15111	1.04196		1.15111
																												0.73806	1.435		0.74222	1.527		1.43889	1.5106											1.15222	1.04206		1.15222
																												0.73889	1.435		0.74278	1.527		1.44028	1.5104											1.15333	1.04223		1.15333
																												0.73944	1.435		0.74361	1.527		1.44167	1.51038											1.15444	1.04241		1.15444
																												0.74028	1.435		0.74417	1.527		1.44306	1.51036											1.15556	1.04228		1.15556
																												0.74111	1.435		0.745	1.527		1.44444	1.51031											1.15667	1.04211		1.15667
																												0.74167	1.435		0.74556	1.528		1.44583	1.51031											1.15778	1.04208		1.15778
																												0.7425	1.435		0.74639	1.528		1.44722	1.51034											1.15889	1.04148		1.15889
																												0.74306	1.434		0.74694	1.528		1.44861	1.51042											1.16	1.04146		1.16
																												0.74389	1.434		0.74778	1.528		1.45	1.51056											1.16111	1.04135		1.16111
																												0.74444	1.434		0.74861	1.527		1.45139	1.51069											1.16222	1.0416		1.16222
																												0.74528	1.435		0.74917	1.527		1.45278	1.51077											1.16333	1.0415		1.16333
																												0.74583	1.435		0.75	1.527		1.45417	1.51074											1.16444	1.04168		1.16444
																												0.74667	1.435		0.75056	1.527		1.45556	1.51079											1.16556	1.04133		1.16556
																												0.7475	1.435		0.75139	1.528		1.45694	1.51082											1.16667	1.04127		1.16667
																												0.74806	1.435		0.75194	1.528		1.45833	1.51096											1.16778	1.04089		1.16778
																												0.74889	1.435		0.75278	1.528		1.45972	1.51115											1.16889	1.04069		1.16889
																												0.74944	1.435		0.75361	1.528		1.46111	1.51122											1.17	1.04052		1.17
																												0.75028	1.435		0.75417	1.528		1.4625	1.51118											1.17111	1.04026		1.17111
																												0.75083	1.435		0.755	1.528		1.46389	1.51103											1.17222	1.04024		1.17222
																												0.75167	1.435		0.75556	1.528		1.46528	1.51092											1.17333	1.04031		1.17333
																												0.7525	1.434		0.75639	1.528		1.46667	1.51098											1.17444	1.0404		1.17444
																												0.75306	1.434		0.75694	1.529		1.46806	1.511											1.17556	1.04053		1.17556
																												0.75389	1.434		0.75778	1.529		1.46944	1.51106											1.17667	1.04099		1.17667
																												0.75444	1.435		0.75833	1.529		1.47083	1.51106											1.17778	1.04108		1.17778
																												0.75528	1.435		0.75917	1.525		1.47222	1.51104											1.17889	1.04168		1.17889
																												0.75583	1.435		0.76	1.525		1.47361	1.51103											1.18	1.04214		1.18
																												0.75667	1.435		0.76056	1.525		1.475	1.51114											1.18111	1.04211		1.18111
																												0.75722	1.435		0.76139	1.526		1.47639	1.51128											1.18222	1.04218		1.18222
																												0.75806	1.435		0.76194	1.526		1.47778	1.51126											1.18333	1.04216		1.18333
																												0.75889	1.435		0.76278	1.526		1.47917	1.51087											1.18444	1.04216		1.18444
																												0.75944	1.435		0.76333	1.526		1.48056	1.51043											1.18556	1.04195		1.18556
																												0.76028	1.435		0.76417	1.526		1.48194	1.51042											1.18667	1.04188		1.18667
																												0.76083	1.435		0.76472	1.527		1.48333	1.51045											1.18778	1.04165		1.18778
																												0.76167	1.435		0.76556	1.527		1.48472	1.51055											1.18889	1.04147		1.18889
																												0.76222	1.434		0.76639	1.527		1.48611	1.51068											1.19	1.0407		1.19
																												0.76306	1.435		0.76694	1.527		1.4875	1.51068											1.19111	1.04087		1.19111
																												0.76361	1.435		0.76778	1.527		1.48889	1.51074											1.19222	1.0406		1.19222
																												0.76444	1.435		0.76833	1.527		1.49028	1.51076											1.19333	1.04045		1.19333
																												0.76528	1.435		0.76917	1.528		1.49167	1.51092											1.19444	1.04014		1.19444
																												0.76583	1.435		0.76972	1.528		1.49306	1.51112											1.19556	1.04021		1.19556
																												0.76667	1.435		0.77056	1.528		1.49444	1.51124											1.19667	1.04029		1.19667
																												0.76722	1.435		0.77139	1.527		1.49583	1.51129											1.19778	1.04022		1.19778
																												0.76806	1.435		0.77194	1.527		1.49722	1.5113											1.19889	1.03998		1.19889
																												0.76861	1.435		0.77278	1.527		1.49861	1.51135											1.2	1.04		1.2
																												0.76944	1.435		0.77333	1.527		1.5	1.51136											1.20111	1.03975		1.20111
																												0.77028	1.435		0.77417	1.527		1.50139	1.51141											1.20222	1.03994		1.20222
																												0.77083	1.435		0.77472	1.527		1.50278	1.51141											1.20333	1.04007		1.20333
																												0.77167	1.434		0.77556	1.528		1.50417	1.51141											1.20444	1.04003		1.20444
																												0.77222	1.435		0.77611	1.528		1.50556	1.51136											1.20556	1.04018		1.20556
																												0.77306	1.435		0.77694	1.528		1.50694	1.51136											1.20667	1.04027		1.20667
																												0.77361	1.435		0.77778	1.528		1.50833	1.51134											1.20778	1.04044		1.20778
																												0.77444	1.435		0.77833	1.528		1.50972	1.51138											1.20889	1.04055		1.20889
																												0.775	1.435		0.77917	1.528		1.51111	1.51147											1.21	1.04066		1.21
																												0.77583	1.435		0.77972	1.521		1.5125	1.51157											1.21111	1.04071		1.21111
																												0.77667	1.435		0.78056	1.521		1.51389	1.51162											1.21222	1.04076		1.21222
																												0.77722	1.435		0.78111	1.521		1.51528	1.51165											1.21333	1.0408		1.21333
																												0.77806	1.435		0.78194	1.522		1.51667	1.51166											1.21444	1.04094		1.21444
																												0.77861	1.435		0.7825	1.522		1.51806	1.51164											1.21556	1.04111		1.21556
																												0.77944	1.435		0.78333	1.522		1.51944	1.51126											1.21667	1.04133		1.21667
																												0.78	1.435		0.78417	1.522		1.52083	1.51085											1.21778	1.04118		1.21778
																												0.78083	1.434		0.78472	1.522		1.52222	1.5109											1.21889	1.04146		1.21889
																												0.78139	1.435		0.78556	1.522		1.52361	1.51092											1.22	1.04106		1.22
																												0.78222	1.435		0.78611	1.523		1.525	1.511											1.22111	1.04099		1.22111
																												0.78306	1.435		0.78694	1.523		1.52639	1.51102											1.22222	1.04097		1.22222
																												0.78361	1.435		0.7875	1.523		1.52778	1.51103											1.22333	1.04054		1.22333
																												0.78444	1.435		0.78833	1.523		1.52917	1.51108											1.22444	1.04034		1.22444
																												0.785	1.435		0.78917	1.523		1.53056	1.51125											1.22556	1.0403		1.22556
																												0.78583	1.435		0.78972	1.524		1.53194	1.51146											1.22667	1.03997		1.22667
																												0.78639	1.435		0.79056	1.524		1.53333	1.51164											1.22778	1.04018		1.22778
																												0.78722	1.435		0.79111	1.524		1.53472	1.51172											1.22889	1.04016		1.22889
																												0.78806	1.435		0.79194	1.522		1.53611	1.51168											1.23	1.03997		1.23
																												0.78861	1.435		0.7925	1.523		1.5375	1.51159											1.23111	1.03964		1.23111
																												0.78944	1.435		0.79333	1.523		1.53889	1.51153											1.23222	1.03883		1.23222
																												0.79	1.435		0.79389	1.523		1.54028	1.51156											1.23333	1.03906		1.23333
																												0.79083	1.435		0.79472	1.523		1.54167	1.51166											1.23444	1.03939		1.23444
																												0.79139	1.435		0.79556	1.523		1.54306	1.51181											1.23556	1.03965		1.23556
																												0.79222	1.435		0.79611	1.523		1.54444	1.51179											1.23667	1.03989		1.23667
																												0.79278	1.435		0.79694	1.523		1.54583	1.51177											1.23778	1.04021		1.23778
																												0.79361	1.435		0.7975	1.524		1.54722	1.51176											1.23889	1.04067		1.23889
																												0.79444	1.435		0.79833	1.524		1.54861	1.51181											1.24	1.04065		1.24
																												0.795	1.435		0.79889	1.524		1.55	1.51194											1.24111	1.04057		1.24111
																												0.79583	1.435		0.79972	1.524		1.55139	1.5121											1.24222	1.04033		1.24222
																												0.79639	1.435		0.80028	1.524		1.55278	1.51215											1.24333	1.04043		1.24333
																												0.79722	1.435		0.80111	1.525		1.55417	1.51213											1.24444	1.0406		1.24444
																												0.79778	1.435		0.80194	1.525		1.55556	1.512											1.24556	1.04043		1.24556
																												0.79861	1.435		0.8025	1.525		1.55694	1.51188											1.24667	1.04066		1.24667
																												0.79917	1.434		0.80333	1.522		1.55833	1.51184											1.24778	1.04067		1.24778
																												0.8	1.435		0.80389	1.522		1.55972	1.51171											1.24889	1.04068		1.24889
																												0.80083	1.435		0.80472	1.522		1.56111	1.5114											1.25	1.04057		1.25
																												0.80139	1.435		0.80528	1.523		1.5625	1.51131											1.25111	1.04069		1.25111
																												0.80222	1.435		0.80611	1.523		1.56389	1.5113											1.25222	1.0404		1.25222
																												0.80278	1.435		0.80694	1.523		1.56528	1.51135											1.25333	1.04029		1.25333
																												0.80361	1.435		0.8075	1.523		1.56667	1.51138											1.25444	1.04008		1.25444
																												0.80417	1.435		0.80833	1.523		1.56806	1.51151											1.25556	1.03988		1.25556
																												0.805	1.435		0.80889	1.523		1.56944	1.51164											1.25667	1.03991		1.25667
																												0.80583	1.435		0.80972	1.524		1.57083	1.51175											1.25778	1.03977		1.25778
																												0.80639	1.435		0.81028	1.524		1.57222	1.5119											1.25889	1.03998		1.25889
																												0.80722	1.435		0.81111	1.524		1.57361	1.51198											1.26	1.03963		1.26
																												0.80778	1.436		0.81167	1.524		1.575	1.512											1.26111	1.03925		1.26111
																												0.80861	1.436		0.8125	1.524		1.57639	1.51197											1.26222	1.03887		1.26222
																												0.80917	1.435		0.81333	1.525		1.57778	1.51194											1.26333	1.03894		1.26333
																												0.81	1.435		0.81389	1.525		1.57917	1.51192											1.26444	1.03917		1.26444
																												0.81056	1.435		0.81472	1.525		1.58056	1.51199											1.26556	1.03941		1.26556
																												0.81139	1.435		0.81528	1.524		1.58194	1.5121											1.26667	1.03976		1.26667
																												0.81222	1.435		0.81611	1.524		1.58333	1.51212											1.26778	1.03989		1.26778
																												0.81278	1.435		0.81667	1.524		1.58472	1.5121											1.26889	1.03976		1.26889
																												0.81361	1.435		0.8175	1.524		1.58611	1.51209											1.27	1.04017		1.27
																												0.81417	1.435		0.81806	1.524		1.5875	1.51213											1.27111	1.04031		1.27111
																												0.815	1.435		0.81889	1.525		1.58889	1.51223											1.27222	1.04047		1.27222
																												0.81556	1.435		0.81972	1.525		1.59028	1.51239											1.27333	1.04043		1.27333
																												0.81639	1.435		0.82028	1.525		1.59167	1.51252											1.27444	1.04056		1.27444
																												0.81694	1.436		0.82111	1.525		1.59306	1.51254											1.27556	1.04048		1.27556
																												0.81778	1.436		0.82167	1.525		1.59444	1.51252											1.27667	1.04055		1.27667
																												0.81861	1.435		0.8225	1.525		1.59583	1.51238											1.27778	1.04019		1.27778
																												0.81917	1.435		0.82306	1.526		1.59722	1.51228											1.27889	1.04019		1.27889
																												0.82	1.435		0.82389	1.526		1.59861	1.51234											1.28	1.04018		1.28
																												0.82056	1.435		0.82472	1.526		1.6	1.51233											1.28111	1.04017		1.28111
																												0.82139	1.435		0.82528	1.524		1.60139	1.51204											1.28222	1.04017		1.28222
																												0.82194	1.435		0.82611	1.524		1.60278	1.51163											1.28333	1.04028		1.28333
																												0.82278	1.435		0.82667	1.524		1.60417	1.51157											1.28444	1.04041		1.28444
																												0.82361	1.435		0.8275	1.524		1.60556	1.5116											1.28556	1.0405		1.28556
																												0.82417	1.435		0.82806	1.525		1.60694	1.51173											1.28667	1.04033		1.28667
																												0.825	1.435		0.82889	1.525		1.60833	1.51196											1.28778	1.03989		1.28778
																												0.82556	1.435		0.82944	1.525		1.60972	1.51209											1.28889	1.03998		1.28889
																												0.82639	1.436		0.83028	1.525		1.61111	1.51216											1.29	1.04009		1.29
																												0.82694	1.436		0.83111	1.525		1.6125	1.51218											1.29111	1.04		1.29111
																												0.82778	1.435		0.83167	1.525		1.61389	1.51223											1.29222	1.0401		1.29222
																												0.82833	1.435		0.8325	1.526		1.61528	1.51226											1.29333	1.04013		1.29333
																												0.82917	1.435		0.83306	1.526		1.61667	1.51238											1.29444	1.0403		1.29444
																												0.83	1.435		0.83389	1.526		1.61806	1.51239											1.29556	1.04037		1.29556
																												0.83056	1.435		0.83444	1.526		1.61944	1.51236											1.29667	1.04029		1.29667
																												0.83139	1.435		0.83528	1.527		1.62083	1.51233											1.29778	1.04028		1.29778
																												0.83194	1.435		0.83583	1.527		1.62222	1.51234											1.29889	1.04028		1.29889
																												0.83278	1.435		0.83667	1.527		1.62361	1.51235											1.3	1.04028		1.3
																												0.83333	1.435		0.8375	1.526		1.625	1.51242											1.30111	1.0402		1.30111
																												0.83417	1.436		0.83806	1.526		1.62639	1.51255											1.30222	1.04038		1.30222
																												0.83472	1.436		0.83889	1.526		1.62778	1.51265											1.30333	1.04033		1.30333
																												0.83556	1.436		0.83944	1.527		1.62917	1.51269											1.30444	1.04022		1.30444
																												0.83639	1.436		0.84028	1.527		1.63056	1.5127											1.30556	1.03976		1.30556
																												0.83694	1.435		0.84083	1.527		1.63194	1.5127											1.30667	1.03936		1.30667
																												0.83778	1.435		0.84167	1.527		1.63333	1.51271											1.30778	1.03921		1.30778
																												0.83833	1.435		0.8425	1.527		1.63472	1.51271											1.30889	1.0393		1.30889
																												0.83917	1.435		0.84306	1.527		1.63611	1.5127											1.31	1.03881		1.31
																												0.83972	1.435		0.84389	1.527		1.6375	1.51268											1.31111	1.03858		1.31111
																												0.84056	1.435		0.84444	1.527		1.63889	1.51266											1.31222	1.03825		1.31222
																												0.84139	1.435		0.84528	1.528		1.64028	1.51253											1.31333	1.03809		1.31333
																												0.84194	1.435		0.84583	1.526		1.64167	1.51228											1.31444	1.03827		1.31444
																												0.84278	1.436		0.84667	1.526		1.64306	1.51196											1.31556	1.03851		1.31556
																												0.84333	1.436		0.84722	1.526		1.64444	1.51201											1.31667	1.03836		1.31667
																												0.84417	1.436		0.84806	1.526		1.64583	1.51204											1.31778	1.0388		1.31778
																												0.84472	1.436		0.84889	1.527		1.64722	1.51211											1.31889	1.03894		1.31889
																												0.84556	1.436		0.84944	1.527		1.64861	1.51215											1.32	1.03901		1.32
																												0.84611	1.436		0.85028	1.527		1.65	1.51216											1.32111	1.03901		1.32111
																												0.84694	1.435		0.85083	1.527		1.65139	1.51224											1.32222	1.03893		1.32222
																												0.84778	1.435		0.85167	1.527		1.65278	1.51245											1.32333	1.03875		1.32333
																												0.84833	1.435		0.85222	1.527		1.65417	1.51266											1.32444	1.03878		1.32444
																												0.84917	1.435		0.85306	1.528		1.65556	1.51282											1.32556	1.03864		1.32556
																												0.84972	1.435		0.85361	1.528		1.65694	1.51287											1.32667	1.03874		1.32667
																												0.85056	1.435		0.85444	1.528		1.65833	1.51283											1.32778	1.039		1.32778
																												0.85111	1.435		0.85528	1.528		1.65972	1.51274											1.32889	1.03906		1.32889
																												0.85194	1.436		0.85583	1.529		1.66111	1.51272											1.33	1.039		1.33
																												0.8525	1.436		0.85667	1.529		1.6625	1.51275											1.33111	1.03854		1.33111
																												0.85333	1.436		0.85722	1.529		1.66389	1.51284											1.33222	1.03852		1.33222
																												0.85417	1.436		0.85806	1.528		1.66528	1.51298											1.33333	1.03891		1.33333
																												0.85472	1.436		0.85861	1.528		1.66667	1.51299											1.33444	1.03894		1.33444
																												0.85556	1.436		0.85944	1.528		1.66806	1.51296											1.33556	1.03872		1.33556
																												0.85611	1.435		0.86028	1.529		1.66944	1.51295											1.33667	1.03834		1.33667
																												0.85694	1.435		0.86083	1.529		1.67083	1.51302											1.33778	1.03831		1.33778
																												0.8575	1.435		0.86167	1.529		1.67222	1.51314											1.33889	1.03806		1.33889
																												0.85833	1.435		0.86222	1.529		1.67361	1.51329											1.34	1.03809		1.34
																												0.85917	1.435		0.86306	1.529		1.675	1.51329											1.34111	1.03847		1.34111
																												0.85972	1.435		0.86361	1.529		1.67639	1.51323											1.34222	1.03868		1.34222
																												0.86056	1.436		0.86444	1.529		1.67778	1.51311											1.34333	1.03889		1.34333
																												0.86111	1.436		0.865	1.529		1.67917	1.51309											1.34444	1.03901		1.34444
																												0.86194	1.436		0.86583	1.53		1.68056	1.51305											1.34556	1.03925		1.34556
																												0.8625	1.436		0.86667	1.528		1.68194	1.51296											1.34667	1.0394		1.34667
																												0.86333	1.436		0.86722	1.528		1.68333	1.51265											1.34778	1.03934		1.34778
																												0.86389	1.436		0.86806	1.528		1.68472	1.51251											1.34889	1.03899		1.34889
																												0.86472	1.436		0.86861	1.528		1.68611	1.51249											1.35	1.03853		1.35
																												0.86556	1.435		0.86944	1.529		1.6875	1.51254											1.35111	1.03832		1.35111
																												0.86611	1.435		0.87	1.529		1.68889	1.51257											1.35222	1.03821		1.35222
																												0.86694	1.435		0.87083	1.529		1.69028	1.51271											1.35333	1.03793		1.35333
																												0.8675	1.435		0.87139	1.529		1.69167	1.51283											1.35444	1.03789		1.35444
																												0.86833	1.435		0.87222	1.529		1.69306	1.51292											1.35556	1.03744		1.35556
																												0.86889	1.435		0.87306	1.529		1.69444	1.51305											1.35667	1.03751		1.35667
																												0.86972	1.436		0.87361	1.53		1.69583	1.51312											1.35778	1.03728		1.35778
																												0.87028	1.436		0.87444	1.53		1.69722	1.51315											1.35889	1.03743		1.35889
																												0.87111	1.436		0.875	1.53		1.69861	1.51312											1.36	1.03709		1.36
																												0.87194	1.436		0.87583	1.53		1.7	1.51309											1.36111	1.03716		1.36111
																												0.8725	1.436		0.87639	1.531		1.70139	1.51307											1.36222	1.03711		1.36222
																												0.87333	1.436		0.87722	1.531		1.70278	1.51309											1.36333	1.03744		1.36333
																												0.87389	1.436		0.87806	1.531		1.70417	1.51311											1.36444	1.03777		1.36444
																												0.87472	1.435		0.87861	1.529		1.70556	1.51316											1.36556	1.03811		1.36556
																												0.87528	1.435		0.87944	1.529		1.70694	1.51316											1.36667	1.03769		1.36667
																												0.87611	1.435		0.88	1.529		1.70833	1.51319											1.36778	1.03751		1.36778
																												0.87694	1.435		0.88083	1.529		1.70972	1.51326											1.36889	1.03764		1.36889
																												0.8775	1.435		0.88139	1.53		1.71111	1.51341											1.37	1.03765		1.37
																												0.87833	1.436		0.88222	1.53		1.7125	1.51357											1.37111	1.03796		1.37111
																												0.87889	1.436		0.88278	1.53		1.71389	1.51361											1.37222	1.03787		1.37222
																												0.87972	1.436		0.88361	1.529		1.71528	1.51356											1.37333	1.0379		1.37333
																												0.88028	1.436		0.88444	1.529		1.71667	1.5135											1.37444	1.0377		1.37444
																												0.88111	1.436		0.885	1.529		1.71806	1.51341											1.37556	1.03779		1.37556
																												0.88167	1.436		0.88583	1.529		1.71944	1.5134											1.37667	1.03784		1.37667
																												0.8825	1.436		0.88639	1.53		1.72083	1.51345											1.37778	1.03791		1.37778
																												0.88333	1.436		0.88722	1.53		1.72222	1.51346											1.37889	1.03792		1.37889
																												0.88389	1.435		0.88778	1.53		1.72361	1.51317											1.38	1.03762		1.38
																												0.88472	1.435		0.88861	1.53		1.725	1.51275											1.38111	1.03767		1.38111
																												0.88528	1.435		0.88917	1.53		1.72639	1.51267											1.38222	1.03763		1.38222
																												0.88611	1.435		0.89	1.531		1.72778	1.51274											1.38333	1.03743		1.38333
																												0.88667	1.435		0.89083	1.529		1.72917	1.5129											1.38444	1.03729		1.38444
																												0.8875	1.436		0.89139	1.529		1.73056	1.51313											1.38556	1.03672		1.38556
																												0.88806	1.436		0.89222	1.53		1.73194	1.51325											1.38667	1.03671		1.38667
																												0.88889	1.436		0.89278	1.53		1.73333	1.51325											1.38778	1.0367		1.38778
																												0.88972	1.436		0.89361	1.53		1.73472	1.51327											1.38889	1.03707		1.38889
																												0.89028	1.436		0.89417	1.53		1.73611	1.51328											1.39	1.03766		1.39
																												0.89111	1.436		0.895	1.53		1.7375	1.51338											1.39111	1.03792		1.39111
																												0.89167	1.436		0.89583	1.53		1.73889	1.51353											1.39222	1.03808		1.39222
																												0.8925	1.436		0.89639	1.53		1.74028	1.51353											1.39333	1.0386		1.39333
																												0.89306	1.436		0.89722	1.531		1.74167	1.51353											1.39444	1.03872		1.39444
																												0.89389	1.435		0.89778	1.531		1.74306	1.51346											1.39556	1.03882		1.39556
																												0.89472	1.435		0.89861	1.531		1.74444	1.51348											1.39667	1.039		1.39667
																												0.89528	1.436		0.89917	1.531		1.74583	1.51347											1.39778	1.03876		1.39778
																												0.89611	1.435		0.9	1.528		1.74722	1.51354											1.39889	1.03849		1.39889
																												0.89667	1.436		0.90056	1.528		1.74861	1.51366											1.4	1.03838		1.4
																												0.8975	1.436		0.90139	1.528		1.75	1.51377											1.40111	1.03786		1.40111
																												0.89806	1.436		0.90222	1.529		1.75139	1.51381											1.40222	1.03777		1.40222
																												0.89889	1.436		0.90278	1.529		1.75278	1.51382											1.40333	1.03738		1.40333
																												0.89944	1.436		0.90361	1.529		1.75417	1.51385											1.40444	1.03746		1.40444
																												0.90028	1.436		0.90417	1.529		1.75556	1.51386											1.40556	1.03771		1.40556
																												0.90111	1.436		0.905	1.529		1.75694	1.51387											1.40667	1.03788		1.40667
																												0.90167	1.436		0.90556	1.529		1.75833	1.51383											1.40778	1.03822		1.40778
																												0.9025	1.436		0.90639	1.53		1.75972	1.51382											1.40889	1.03826		1.40889
																												0.90306	1.435		0.90694	1.53		1.76111	1.51385											1.41	1.03817		1.41
																												0.90389	1.435		0.90778	1.53		1.7625	1.51385											1.41111	1.03804		1.41111
																												0.90444	1.436		0.90861	1.53		1.76389	1.5134											1.41222	1.03807		1.41222
																												0.90528	1.436		0.90917	1.53		1.76528	1.51293											1.41333	1.038		1.41333
																												0.90583	1.436		0.91	1.531		1.76667	1.51299											1.41444	1.03819		1.41444
																												0.90667	1.436		0.91056	1.531		1.76806	1.51304											1.41556	1.03762		1.41556
																												0.9075	1.436		0.91139	1.531		1.76944	1.51322											1.41667	1.03739		1.41667
																												0.90806	1.436		0.91194	1.53		1.77083	1.51341											1.41778	1.03757		1.41778
																												0.90889	1.436		0.91278	1.53		1.77222	1.51342											1.41889	1.03778		1.41889
																												0.90944	1.436		0.91361	1.53		1.77361	1.51346											1.42	1.03802		1.42
																												0.91028	1.436		0.91417	1.53		1.775	1.51349											1.42111	1.03822		1.42111
																												0.91083	1.436		0.915	1.53		1.77639	1.51362											1.42222	1.03829		1.42222
																												0.91167	1.436		0.91556	1.53		1.77778	1.51381											1.42333	1.03846		1.42333
																												0.9125	1.435		0.91639	1.531		1.77917	1.51394											1.42444	1.03813		1.42444
																												0.91306	1.435		0.91694	1.531		1.78056	1.51401											1.42556	1.03826		1.42556
																												0.91389	1.436		0.91778	1.531		1.78194	1.51398											1.42667	1.03832		1.42667
																												0.91444	1.436		0.91833	1.531		1.78333	1.51395											1.42778	1.03809		1.42778
																												0.91528	1.436		0.91917	1.531		1.78472	1.51388											1.42889	1.03793		1.42889
																												0.91583	1.436		0.92	1.531		1.78611	1.51389											1.43	1.03748		1.43
																												0.91667	1.436		0.92056	1.528		1.7875	1.51393											1.43111	1.03765		1.43111
																												0.91722	1.436		0.92139	1.528		1.78889	1.51401											1.43222	1.03785		1.43222
																												0.91806	1.436		0.92194	1.528		1.79028	1.51406											1.43333	1.03789		1.43333
																												0.91889	1.436		0.92278	1.528		1.79167	1.51407											1.43444	1.03822		1.43444
																												0.91944	1.436		0.92333	1.529		1.79306	1.5141											1.43556	1.03801		1.43556
																												0.92028	1.436		0.92417	1.529		1.79444	1.51411											1.43667	1.03839		1.43667
																												0.92083	1.436		0.92472	1.529		1.79583	1.51422											1.43778	1.03881		1.43778
																												0.92167	1.435		0.92556	1.529		1.79722	1.51434											1.43889	1.03899		1.43889
																												0.92222	1.436		0.92639	1.529		1.79861	1.5144											1.44	1.03936		1.44
																												0.92306	1.436		0.92694	1.529		1.8	1.51438											1.44111	1.03939		1.44111
																												0.92361	1.436		0.92778	1.53		1.80139	1.51436											1.44222	1.03946		1.44222
																												0.92444	1.436		0.92833	1.53		1.80278	1.5143											1.44333	1.0394		1.44333
																												0.92528	1.436		0.92917	1.53		1.80417	1.51386											1.44444	1.03966		1.44444
																												0.92583	1.436		0.92972	1.53		1.80556	1.51337											1.44556	1.0393		1.44556
																												0.92667	1.436		0.93056	1.531		1.80694	1.5134											1.44667	1.03932		1.44667
																												0.92722	1.436		0.93139	1.531		1.80833	1.51346											1.44778	1.03905		1.44778
																												0.92806	1.436		0.93194	1.529		1.80972	1.51359											1.44889	1.03893		1.44889
																												0.92861	1.436		0.93278	1.529		1.81111	1.51369											1.45	1.03892		1.45
																												0.92944	1.436		0.93333	1.53		1.8125	1.51372											1.45111	1.03861		1.45111
																												0.93028	1.436		0.93417	1.53		1.81389	1.51377											1.45222	1.03852		1.45222
																												0.93083	1.436		0.93472	1.53		1.81528	1.51386											1.45333	1.03824		1.45333
																												0.93167	1.436		0.93556	1.53		1.81667	1.51404											1.45444	1.03791		1.45444
																												0.93222	1.436		0.93611	1.53		1.81806	1.5142											1.45556	1.03795		1.45556
																												0.93306	1.436		0.93694	1.53		1.81944	1.51425											1.45667	1.03766		1.45667
																												0.93361	1.436		0.93778	1.53		1.82083	1.51422											1.45778	1.03771		1.45778
																												0.93444	1.436		0.93833	1.53		1.82222	1.51407											1.45889	1.03743		1.45889
																												0.935	1.436		0.93917	1.531		1.82361	1.51399											1.46	1.03711		1.46
																												0.93583	1.436		0.93972	1.531		1.825	1.51406											1.46111	1.03687		1.46111
																												0.93667	1.436		0.94056	1.524		1.82639	1.51414											1.46222	1.03658		1.46222
																												0.93722	1.436		0.94111	1.524		1.82778	1.51431											1.46333	1.03635		1.46333
																												0.93806	1.436		0.94194	1.524		1.82917	1.51437											1.46444	1.0366		1.46444
																												0.93861	1.436		0.9425	1.525		1.83056	1.51432											1.46556	1.03675		1.46556
																												0.93944	1.437		0.94333	1.525		1.83194	1.51433											1.46667	1.03709		1.46667
																												0.94	1.435		0.94417	1.525		1.83333	1.51437											1.46778	1.03716		1.46778
																												0.94083	1.436		0.94472	1.525		1.83472	1.51447											1.46889	1.0374		1.46889
																												0.94139	1.436		0.94556	1.525		1.83611	1.51464											1.47	1.03801		1.47
																												0.94222	1.436		0.94611	1.525		1.8375	1.51478											1.47111	1.03814		1.47111
																												0.94306	1.436		0.94694	1.526		1.83889	1.51476											1.47222	1.03834		1.47222
																												0.94361	1.436		0.9475	1.526		1.84028	1.51462											1.47333	1.03828		1.47333
																												0.94444	1.436		0.94833	1.526		1.84167	1.51448											1.47444	1.0383		1.47444
																												0.945	1.436		0.94917	1.526		1.84306	1.51453											1.47556	1.03823		1.47556
																												0.94583	1.436		0.94972	1.526		1.84444	1.5145											1.47667	1.03822		1.47667
																												0.94639	1.436		0.95056	1.526		1.84583	1.51423											1.47778	1.03802		1.47778
																												0.94722	1.436		0.95111	1.527		1.84722	1.51396											1.47889	1.03747		1.47889
																												0.94806	1.436		0.95194	1.527		1.84861	1.5139											1.48	1.03705		1.48
																												0.94861	1.436		0.9525	1.526		1.85	1.51395											1.48111	1.03716		1.48111
																												0.94944	1.436		0.95333	1.526		1.85139	1.51395											1.48222	1.03721		1.48222
																												0.95	1.436		0.95389	1.526		1.85278	1.51405											1.48333	1.03747		1.48333
																												0.95083	1.436		0.95472	1.526		1.85417	1.51417											1.48444	1.03755		1.48444
																												0.95139	1.436		0.95556	1.526		1.85556	1.51426											1.48556	1.03777		1.48556
																												0.95222	1.436		0.95611	1.526		1.85694	1.51441											1.48667	1.03788		1.48667
																												0.95278	1.436		0.95694	1.527		1.85833	1.51443											1.48778	1.03793		1.48778
																												0.95361	1.436		0.9575	1.527		1.85972	1.51443											1.48889	1.03795		1.48889
																												0.95444	1.436		0.95833	1.527		1.86111	1.51442											1.49	1.03766		1.49
																												0.955	1.436		0.95889	1.527		1.8625	1.51442											1.49111	1.03742		1.49111
																												0.95583	1.436		0.95972	1.527		1.86389	1.51442											1.49222	1.03734		1.49222
																												0.95639	1.436		0.96056	1.527		1.86528	1.51442											1.49333	1.03705		1.49333
																												0.95722	1.436		0.96111	1.528		1.86667	1.51445											1.49444	1.03699		1.49444
																												0.95778	1.436		0.96194	1.524		1.86806	1.51446											1.49556	1.03714		1.49556
																												0.95861	1.437		0.9625	1.525		1.86944	1.51459											1.49667	1.03716		1.49667
																												0.95917	1.436		0.96333	1.525		1.87083	1.51475											1.49778	1.03707		1.49778
																												0.96	1.436		0.96389	1.525		1.87222	1.51484											1.49889	1.03733		1.49889
																												0.96083	1.436		0.96472	1.525		1.87361	1.51489											1.5	1.03727		1.5
																												0.96139	1.436		0.96528	1.525		1.875	1.5149											1.50111	1.03753		1.50111
																												0.96222	1.436		0.96611	1.526		1.87639	1.51492											1.50222	1.03789		1.50222
																												0.96278	1.436		0.96694	1.526		1.87778	1.51492											1.50333	1.03774		1.50333
																												0.96361	1.436		0.9675	1.526		1.87917	1.51493											1.50444	1.03783		1.50444
																												0.96417	1.436		0.96833	1.526		1.88056	1.51492											1.50556	1.03765		1.50556
																												0.965	1.436		0.96889	1.526		1.88194	1.51492											1.50667	1.03759		1.50667
																												0.96583	1.436		0.96972	1.526		1.88333	1.51496											1.50778	1.03778		1.50778
																												0.96639	1.436		0.97028	1.527		1.88472	1.51497											1.50889	1.03735		1.50889
																												0.96722	1.437		0.97111	1.527		1.88611	1.51451											1.51	1.03748		1.51
																												0.96778	1.437		0.97167	1.527		1.8875	1.51399											1.51111	1.03742		1.51111
																												0.96861	1.436		0.9725	1.528		1.88889	1.51399											1.51222	1.03737		1.51222
																												0.96917	1.436		0.97333	1.528		1.89028	1.51403											1.51333	1.03731		1.51333
																												0.97	1.436		0.97389	1.526		1.89167	1.51421											1.51444	1.03708		1.51444
																												0.97056	1.436		0.97472	1.526		1.89306	1.51444											1.51556	1.03731		1.51556
																												0.97139	1.436		0.97528	1.527		1.89444	1.51446											1.51667	1.03688		1.51667
																												0.97222	1.436		0.97611	1.527		1.89583	1.51451											1.51778	1.03719		1.51778
																												0.97278	1.436		0.97667	1.527		1.89722	1.51454											1.51889	1.0371		1.51889
																												0.97361	1.436		0.9775	1.527		1.89861	1.51466											1.52	1.03728		1.52
																												0.97417	1.436		0.97833	1.527		1.9	1.51483											1.52111	1.03717		1.52111
																												0.975	1.436		0.97889	1.527		1.90139	1.51499											1.52222	1.03706		1.52222
																												0.97556	1.437		0.97972	1.527		1.90278	1.5151											1.52333	1.0371		1.52333
																												0.97639	1.437		0.98028	1.528		1.90417	1.51507											1.52444	1.03735		1.52444
																												0.97694	1.437		0.98111	1.528		1.90556	1.51503											1.52556	1.03765		1.52556
																												0.97778	1.436		0.98167	1.528		1.90694	1.51495											1.52667	1.03734		1.52667
																												0.97861	1.436		0.9825	1.528		1.90833	1.51496											1.52778	1.03719		1.52778
																												0.97917	1.436		0.98306	1.525		1.90972	1.51501											1.52889	1.03717		1.52889
																												0.98	1.436		0.98389	1.525		1.91111	1.5151											1.53	1.03685		1.53
																												0.98056	1.436		0.98472	1.525		1.9125	1.51509											1.53111	1.03696		1.53111
																												0.98139	1.436		0.98528	1.526		1.91389	1.51506											1.53222	1.0366		1.53222
																												0.98194	1.436		0.98611	1.526		1.91528	1.51505											1.53333	1.03673		1.53333
																												0.98278	1.436		0.98667	1.526		1.91667	1.5151											1.53444	1.03669		1.53444
																												0.98361	1.436		0.9875	1.526		1.91806	1.51524											1.53556	1.03641		1.53556
																												0.98417	1.436		0.98806	1.526		1.91944	1.51539											1.53667	1.0361		1.53667
																												0.985	1.437		0.98889	1.526		1.92083	1.51547											1.53778	1.03606		1.53778
																												0.98556	1.437		0.98944	1.527		1.92222	1.51545											1.53889	1.03597		1.53889
																												0.98639	1.437		0.99028	1.527		1.92361	1.51542											1.54	1.03591		1.54
																												0.98694	1.436		0.99111	1.527		1.925	1.51534											1.54111	1.03595		1.54111
																												0.98778	1.436		0.99167	1.527		1.92639	1.51522											1.54222	1.03652		1.54222
																												0.98833	1.436		0.9925	1.527		1.92778	1.51483											1.54333	1.03655		1.54333
																												0.98917	1.436		0.99306	1.528		1.92917	1.51458											1.54444	1.03682		1.54444
																												0.99	1.436		0.99389	1.528		1.93056	1.51468											1.54556	1.03693		1.54556
																												0.99056	1.436		0.99444	1.527		1.93194	1.51466											1.54667	1.03706		1.54667
																												0.99139	1.436		0.99528	1.527		1.93333	1.51472											1.54778	1.03655		1.54778
																												0.99194	1.436		0.99611	1.527		1.93472	1.51474											1.54889	1.03627		1.54889
																												0.99278	1.437		0.99667	1.527		1.93611	1.51482											1.55	1.03654		1.55
																												0.99333	1.437		0.9975	1.527		1.9375	1.5149											1.55111	1.03635		1.55111
																												0.99417	1.437		0.99806	1.527		1.93889	1.51508											1.55222	1.03626		1.55222
																												0.99472	1.437		0.99889	1.527		1.94028	1.51525											1.55333	1.03621		1.55333
																												0.99556	1.437		0.99944	1.528		1.94167	1.51529											1.55444	1.03588		1.55444
																												0.99639	1.436		1.00028	1.528		1.94306	1.51525											1.55556	1.03601		1.55556
																												0.99694	1.436		1.00083	1.528		1.94444	1.51515											1.55667	1.03603		1.55667
																												0.99778	1.436		1.00167	1.528		1.94583	1.51513											1.55778	1.03603		1.55778
																												0.99833	1.436		1.0025	1.528		1.94722	1.51518											1.55889	1.03595		1.55889
																												0.99917	1.436		1.00306	1.529		1.94861	1.51528											1.56	1.03595		1.56
																												0.99972	1.436		1.00389	1.525		1.95	1.51543											1.56111	1.03636		1.56111
																												1.00056	1.436		1.00444	1.526		1.95139	1.51549											1.56222	1.0366		1.56222
																												1.00139	1.436		1.00528	1.526		1.95278	1.51545											1.56333	1.03706		1.56333
																												1.00194	1.437		1.00583	1.526		1.95417	1.51545											1.56444	1.03727		1.56444
																												1.00278	1.437		1.00667	1.526		1.95556	1.51548											1.56556	1.0376		1.56556
																												1.00333	1.437		1.00722	1.526		1.95694	1.51558											1.56667	1.03753		1.56667
																												1.00417	1.437		1.00806	1.526		1.95833	1.51573											1.56778	1.03792		1.56778
																												1.00472	1.437		1.00889	1.527		1.95972	1.51586											1.56889	1.03776		1.56889
																												1.00556	1.437		1.00944	1.527		1.96111	1.51585											1.57	1.03808		1.57
																												1.00611	1.436		1.01028	1.527		1.9625	1.51569											1.57111	1.03781		1.57111
																												1.00694	1.436		1.01083	1.527		1.96389	1.51554											1.57222	1.03777		1.57222
																												1.00778	1.436		1.01167	1.527		1.96528	1.5156											1.57333	1.03745		1.57333
																												1.00833	1.436		1.01222	1.528		1.96667	1.51557											1.57444	1.03727		1.57444
																												1.00917	1.436		1.01306	1.528		1.96806	1.5153											1.57556	1.03746		1.57556
																												1.00972	1.436		1.01389	1.528		1.96944	1.51501											1.57667	1.03713		1.57667
																												1.01056	1.436		1.01444	1.529		1.97083	1.51491											1.57778	1.0369		1.57778
																												1.01111	1.437		1.01528	1.529		1.97222	1.51497											1.57889	1.03644		1.57889
																												1.01194	1.437		1.01583	1.527		1.97361	1.51499											1.58	1.03624		1.58
																												1.0125	1.437		1.01667	1.527		1.975	1.51512											1.58111	1.03649		1.58111
																												1.01333	1.437		1.01722	1.528		1.97639	1.51525											1.58222	1.03622		1.58222
																												1.01417	1.437		1.01806	1.528		1.97778	1.51535											1.58333	1.03655		1.58333
																												1.01472	1.436		1.01861	1.528		1.97917	1.5155											1.58444	1.03655		1.58444
																												1.01556	1.436		1.01944	1.528		1.98056	1.51558											1.58556	1.03682		1.58556
																												1.01611	1.436		1.02028	1.528		1.98194	1.5156											1.58667	1.03656		1.58667
																												1.01694	1.436		1.02083	1.528		1.98333	1.51557											1.58778	1.03628		1.58778
																												1.0175	1.436		1.02167	1.528		1.98472	1.51555											1.58889	1.03613		1.58889
																												1.01833	1.436		1.02222	1.528		1.98611	1.51553											1.59	1.03616		1.59
																												1.01917	1.437		1.02306	1.529		1.9875	1.51561											1.59111	1.03637		1.59111
																												1.01972	1.437		1.02361	1.529		1.98889	1.51573											1.59222	1.03661		1.59222
																												1.02056	1.437		1.02444	1.526		1.99028	1.51574											1.59333	1.03673		1.59333
																												1.02111	1.437		1.025	1.526		1.99167	1.51572											1.59444	1.03695		1.59444
																												1.02194	1.437		1.02583	1.526		1.99306	1.51571											1.59556	1.03686		1.59556
																												1.0225	1.437		1.02667	1.526		1.99444	1.51575											1.59667	1.03695		1.59667
																												1.02333	1.437		1.02722	1.527		1.99583	1.51586											1.59778	1.03683		1.59778
																												1.02389	1.436		1.02806	1.527		1.99722	1.51601											1.59889	1.03694		1.59889
																												1.02472	1.436		1.02861	1.527		1.99861	1.51615											1.6	1.03746		1.6
																												1.02556	1.436		1.02944	1.527		2	1.51615											1.60111	1.03753		1.60111
																												1.02611	1.436		1.03	1.527		2.00139	1.51612											1.60222	1.03769		1.60222
																												1.02694	1.436		1.03083	1.527		2.00278	1.51599											1.60333	1.03787		1.60333
																												1.0275	1.436		1.03167	1.527		2.00417	1.51591											1.60444	1.03767		1.60444
																												1.02833	1.437		1.03222	1.528		2.00556	1.51595											1.60556	1.03754		1.60556
																												1.02889	1.437		1.03306	1.528		2.00694	1.51594											1.60667	1.03724		1.60667
																												1.02972	1.437		1.03361	1.528		2.00833	1.51594											1.60778	1.03702		1.60778
																												1.03056	1.437		1.03444	1.528		2.00972	1.51554											1.60889	1.03661		1.60889
																												1.03111	1.437		1.035	1.529		2.01111	1.51512											1.61	1.03625		1.61
																												1.03194	1.437		1.03583	1.529		2.0125	1.51522											1.61111	1.03598		1.61111
																												1.0325	1.437		1.03639	1.527		2.01389	1.51528											1.61222	1.03614		1.61222
																												1.03333	1.436		1.03722	1.527		2.01528	1.51548											1.61333	1.03585		1.61333
																												1.03389	1.436		1.03806	1.527		2.01667	1.51562											1.61444	1.03597		1.61444
																												1.03472	1.436		1.03861	1.528		2.01806	1.51566											1.61556	1.03545		1.61556
																												1.03528	1.436		1.03944	1.528		2.01944	1.51568											1.61667	1.03544		1.61667
																												1.03611	1.436		1.04	1.528		2.02083	1.5157											1.61778	1.0357		1.61778
																												1.03694	1.436		1.04083	1.528		2.02222	1.5158											1.61889	1.03567		1.61889
																												1.0375	1.437		1.04139	1.528		2.02361	1.51595											1.62	1.03542		1.62
																												1.03833	1.437		1.04222	1.528		2.025	1.51605											1.62111	1.03508		1.62111
																												1.03889	1.437		1.04278	1.529		2.02639	1.51609											1.62222	1.03449		1.62222
																												1.03972	1.437		1.04361	1.529		2.02778	1.51608											1.62333	1.03464		1.62333
																												1.04028	1.437		1.04444	1.529		2.02917	1.51604											1.62444	1.03489		1.62444
																												1.04111	1.437		1.045	1.529		2.03056	1.51599											1.62556	1.03548		1.62556
																												1.04167	1.437		1.04583	1.529		2.03194	1.516											1.62667	1.03556		1.62667
																												1.0425	1.437		1.04639	1.529		2.03333	1.51604											1.62778	1.03583		1.62778
																												1.04333	1.436		1.04722	1.53		2.03472	1.51614											1.62889	1.03614		1.62889
																												1.04389	1.436		1.04778	1.526		2.03611	1.51618											1.63	1.0361		1.63
																												1.04472	1.436		1.04861	1.526		2.0375	1.51621											1.63111	1.03608		1.63111
																												1.04528	1.436		1.04944	1.527		2.03889	1.51626											1.63222	1.03626		1.63222
																												1.04611	1.437		1.05	1.527		2.04028	1.51628											1.63333	1.03636		1.63333
																												1.04667	1.437		1.05083	1.527		2.04167	1.51639											1.63444	1.03618		1.63444
																												1.0475	1.437		1.05139	1.527		2.04306	1.51646											1.63556	1.0362		1.63556
																												1.04833	1.437		1.05222	1.527		2.04444	1.5165											1.63667	1.03619		1.63667
																												1.04889	1.437		1.05278	1.527		2.04583	1.5166											1.63778	1.03614		1.63778
																												1.04972	1.437		1.05361	1.528		2.04722	1.51662											1.63889	1.03612		1.63889
																												1.05028	1.437		1.05417	1.528		2.04861	1.51648											1.64	1.03615		1.64
																												1.05111	1.437		1.055	1.528		2.05	1.51602											1.64111	1.03603		1.64111
																												1.05167	1.437		1.05583	1.528		2.05139	1.51572											1.64222	1.03576		1.64222
																												1.0525	1.436		1.05639	1.528		2.05278	1.51584											1.64333	1.03557		1.64333
																												1.05306	1.436		1.05722	1.529		2.05417	1.5159											1.64444	1.03543		1.64444
																												1.05389	1.436		1.05778	1.529		2.05556	1.5161											1.64556	1.03513		1.64556
																												1.05472	1.436		1.05861	1.529		2.05694	1.51611											1.64667	1.03505		1.64667
																												1.05528	1.437		1.05917	1.529		2.05833	1.51606											1.64778	1.03491		1.64778
																												1.05611	1.437		1.06	1.528		2.05972	1.51604											1.64889	1.03455		1.64889
																												1.05667	1.437		1.06056	1.528		2.06111	1.5161											1.65	1.03453		1.65
																												1.0575	1.437		1.06139	1.528		2.0625	1.5162											1.65111	1.03438		1.65111
																												1.05806	1.437		1.06222	1.528		2.06389	1.51635											1.65222	1.03482		1.65222
																												1.05889	1.437		1.06278	1.528		2.06528	1.51647											1.65333	1.03511		1.65333
																												1.05944	1.437		1.06361	1.528		2.06667	1.51644											1.65444	1.03556		1.65444
																												1.06028	1.437		1.06417	1.529		2.06806	1.51634											1.65556	1.03604		1.65556
																												1.06111	1.437		1.065	1.529		2.06944	1.51627											1.65667	1.03618		1.65667
																												1.06167	1.436		1.06556	1.529		2.07083	1.51632											1.65778	1.03619		1.65778
																												1.0625	1.436		1.06639	1.529		2.07222	1.51641											1.65889	1.03607		1.65889
																												1.06306	1.437		1.06722	1.529		2.07361	1.51655											1.66	1.03602		1.66
																												1.06389	1.437		1.06778	1.529		2.075	1.51667											1.66111	1.03592		1.66111
																												1.06444	1.437		1.06861	1.529		2.07639	1.51665											1.66222	1.03577		1.66222
																												1.06528	1.437		1.06917	1.526		2.07778	1.51663											1.66333	1.03567		1.66333
																												1.06611	1.437		1.07	1.527		2.07917	1.51662											1.66444	1.03546		1.66444
																												1.06667	1.437		1.07056	1.527		2.08056	1.51667											1.66556	1.03491		1.66556
																												1.0675	1.437		1.07139	1.527		2.08194	1.51678											1.66667	1.03512		1.66667
																												1.06806	1.437		1.07194	1.527		2.08333	1.51679											1.66778	1.03509		1.66778
																												1.06889	1.437		1.07278	1.527		2.08472	1.51672											1.66889	1.03521		1.66889
																												1.06944	1.437		1.07361	1.528		2.08611	1.51657											1.67	1.03503		1.67
																												1.07028	1.437		1.07417	1.528		2.0875	1.51651											1.67111	1.0352		1.67111
																												1.07083	1.436		1.075	1.528		2.08889	1.51649											1.67222	1.03519		1.67222
																												1.07167	1.436		1.07556	1.528		2.09028	1.51629											1.67333	1.03558		1.67333
																												1.0725	1.437		1.07639	1.528		2.09167	1.51603											1.67444	1.03572		1.67444
																												1.07306	1.437		1.07694	1.528		2.09306	1.51605											1.67556	1.03576		1.67556
																												1.07389	1.437		1.07778	1.529		2.09444	1.51602											1.67667	1.03531		1.67667
																												1.07444	1.437		1.07833	1.529		2.09583	1.51608											1.67778	1.0353		1.67778
																												1.07528	1.437		1.07917	1.529		2.09722	1.51609											1.67889	1.03489		1.67889
																												1.07583	1.437		1.08	1.529		2.09861	1.51614											1.68	1.03532		1.68
																												1.07667	1.437		1.08056	1.529		2.1	1.51624											1.68111	1.03542		1.68111
																												1.07722	1.437		1.08139	1.529		2.10139	1.51641											1.68222	1.03497		1.68222
																												1.07806	1.437		1.08194	1.528		2.10278	1.51659											1.68333	1.03477		1.68333
																												1.07889	1.437		1.08278	1.528		2.10417	1.51665											1.68444	1.03461		1.68444
																												1.07944	1.437		1.08333	1.528		2.10556	1.51665											1.68556	1.03442		1.68556
																												1.08028	1.437		1.08417	1.529		2.10694	1.51662											1.68667	1.03433		1.68667
																												1.08083	1.436		1.085	1.529		2.10833	1.51658											1.68778	1.03437		1.68778
																												1.08167	1.437		1.08556	1.529		2.10972	1.51656											1.68889	1.03448		1.68889
																												1.08222	1.437		1.08639	1.529		2.11111	1.51664											1.69	1.03449		1.69
																												1.08306	1.437		1.08694	1.529		2.1125	1.51677											1.69111	1.03455		1.69111
																												1.08389	1.437		1.08778	1.529		2.11389	1.51679											1.69222	1.03487		1.69222
																												1.08444	1.437		1.08833	1.529		2.11528	1.51676											1.69333	1.03471		1.69333
																												1.08528	1.437		1.08917	1.53		2.11667	1.51676											1.69444	1.03461		1.69444
																												1.08583	1.437		1.08972	1.53		2.11806	1.5168											1.69556	1.0347		1.69556
																												1.08667	1.437		1.09056	1.53		2.11944	1.51691											1.69667	1.03466		1.69667
																												1.08722	1.437		1.09139	1.527		2.12083	1.51707											1.69778	1.03485		1.69778
																												1.08806	1.437		1.09194	1.527		2.12222	1.51719											1.69889	1.03549		1.69889
																												1.08861	1.437		1.09278	1.527		2.12361	1.51717											1.7	1.03529		1.7
																												1.08944	1.437		1.09333	1.528		2.125	1.51701											1.70111	1.0356		1.70111
																												1.09028	1.436		1.09417	1.528		2.12639	1.51684											1.70222	1.03593		1.70222
																												1.09083	1.437		1.09472	1.528		2.12778	1.51688											1.70333	1.0358		1.70333
																												1.09167	1.437		1.09556	1.528		2.12917	1.51691											1.70444	1.03561		1.70444
																												1.09222	1.437		1.09611	1.528		2.13056	1.51693											1.70556	1.03548		1.70556
																												1.09306	1.437		1.09694	1.528		2.13194	1.5167											1.70667	1.03545		1.70667
																												1.09361	1.437		1.09778	1.529		2.13333	1.5163											1.70778	1.03573		1.70778
																												1.09444	1.437		1.09833	1.529		2.13472	1.51629											1.70889	1.03562		1.70889
																												1.095	1.437		1.09917	1.529		2.13611	1.51631											1.71	1.0356		1.71
																												1.09583	1.437		1.09972	1.529		2.1375	1.51643											1.71111	1.03548		1.71111
																												1.09667	1.437		1.10056	1.529		2.13889	1.51661											1.71222	1.03561		1.71222
																												1.09722	1.437		1.10111	1.53		2.14028	1.51661											1.71333	1.03524		1.71333
																												1.09806	1.437		1.10194	1.53		2.14167	1.51664											1.71444	1.03512		1.71444
																												1.09861	1.437		1.10278	1.53		2.14306	1.51665											1.71556	1.03512		1.71556
																												1.09944	1.436		1.10333	1.528		2.14444	1.51677											1.71667	1.035		1.71667
																												1.1	1.437		1.10417	1.529		2.14583	1.51693											1.71778	1.03506		1.71778
																												1.10083	1.437		1.10472	1.529		2.14722	1.51701											1.71889	1.03516		1.71889
																												1.10167	1.437		1.10556	1.529		2.14861	1.51699											1.72	1.03491		1.72
																												1.10222	1.437		1.10611	1.529		2.15	1.51694											1.72111	1.03464		1.72111
																												1.10306	1.437		1.10694	1.529		2.15139	1.51688											1.72222	1.03486		1.72222
																												1.10361	1.437		1.1075	1.529		2.15278	1.51691											1.72333	1.03497		1.72333
																												1.10444	1.437		1.10833	1.529		2.15417	1.51699											1.72444	1.03525		1.72444
																												1.105	1.437		1.10917	1.53		2.15556	1.51716											1.72556	1.03565		1.72556
																												1.10583	1.437		1.10972	1.53		2.15694	1.51725											1.72667	1.03582		1.72667
																												1.10639	1.437		1.11056	1.53		2.15833	1.51723											1.72778	1.036		1.72778
																												1.10722	1.437		1.11111	1.53		2.15972	1.51724											1.72889	1.03555		1.72889
																												1.10806	1.437		1.11194	1.53		2.16111	1.51724											1.73	1.03544		1.73
																												1.10861	1.436		1.1125	1.53		2.1625	1.51731											1.73111	1.03538		1.73111
																												1.10944	1.437		1.11333	1.527		2.16389	1.51743											1.73222	1.03495		1.73222
																												1.11	1.437		1.11389	1.528		2.16528	1.51743											1.73333	1.0345		1.73333
																												1.11083	1.437		1.11472	1.528		2.16667	1.51743											1.73444	1.03447		1.73444
																												1.11139	1.437		1.11556	1.528		2.16806	1.51735											1.73556	1.03427		1.73556
																												1.11222	1.437		1.11611	1.528		2.16944	1.51736											1.73667	1.03438		1.73667
																												1.11278	1.437		1.11694	1.528		2.17083	1.51723											1.73778	1.03452		1.73778
																												1.11361	1.437		1.1175	1.529		2.17222	1.51695											1.73889	1.03453		1.73889
																												1.11444	1.437		1.11833	1.529		2.17361	1.51665											1.74	1.03467		1.74
																												1.115	1.437		1.11889	1.529		2.175	1.51672											1.74111	1.03469		1.74111
																												1.11583	1.437		1.11972	1.529		2.17639	1.51675											1.74222	1.03468		1.74222
																												1.11639	1.437		1.12056	1.529		2.17778	1.5168											1.74333	1.03499		1.74333
																												1.11722	1.438		1.12111	1.529		2.17917	1.51681											1.74444	1.03535		1.74444
																												1.11778	1.436		1.12194	1.53		2.18056	1.51682											1.74556	1.03518		1.74556
																												1.11861	1.437		1.1225	1.53		2.18194	1.51689											1.74667	1.03488		1.74667
																												1.11944	1.437		1.12333	1.53		2.18333	1.51707											1.74778	1.03455		1.74778
																												1.12	1.437		1.12389	1.53		2.18472	1.51725											1.74889	1.03435		1.74889
																												1.12083	1.437		1.12472	1.53		2.18611	1.51742											1.75	1.03399		1.75
																												1.12139	1.437		1.12528	1.529		2.1875	1.51746											1.75111	1.03415		1.75111
																												1.12222	1.437		1.12611	1.529		2.18889	1.51741											1.75222	1.03411		1.75222
																												1.12278	1.437		1.12694	1.529		2.19028	1.51733											1.75333	1.03427		1.75333
																												1.12361	1.437		1.1275	1.529		2.19167	1.51731											1.75444	1.03425		1.75444
																												1.12417	1.437		1.12833	1.529		2.19306	1.51734											1.75556	1.03445		1.75556
																												1.125	1.437		1.12889	1.53		2.19444	1.51743											1.75667	1.03427		1.75667
																												1.12583	1.437		1.12972	1.53		2.19583	1.51745											1.75778	1.03412		1.75778
																												1.12639	1.437		1.13028	1.53		2.19722	1.5174											1.75889	1.03368		1.75889
																												1.12722	1.438		1.13111	1.53		2.19861	1.51739											1.76	1.03378		1.76
																												1.12778	1.437		1.13167	1.53		2.2	1.51745											1.76111	1.0338		1.76111
																												1.12861	1.437		1.1325	1.53		2.20139	1.51762											1.76222	1.03424		1.76222
																												1.12917	1.437		1.13333	1.531		2.20278	1.51764											1.76333	1.03461		1.76333
																												1.13	1.437		1.13389	1.531		2.20417	1.51757											1.76444	1.03461		1.76444
																												1.13056	1.437		1.13472	1.527		2.20556	1.51747											1.76556	1.03487		1.76556
																												1.13139	1.437		1.13528	1.528		2.20694	1.51746											1.76667	1.03539		1.76667
																												1.13222	1.437		1.13611	1.528		2.20833	1.51748											1.76778	1.03571		1.76778
																												1.13278	1.437		1.13667	1.528		2.20972	1.5176											1.76889	1.03583		1.76889
																												1.13361	1.437		1.1375	1.529		2.21111	1.51763											1.77	1.03566		1.77
																												1.13417	1.437		1.13833	1.529		2.2125	1.51749											1.77111	1.03556		1.77111
																												1.135	1.437		1.13889	1.529		2.21389	1.5171											1.77222	1.03532		1.77222
																												1.13556	1.437		1.13972	1.529		2.21528	1.51688											1.77333	1.03497		1.77333
																												1.13639	1.438		1.14028	1.529		2.21667	1.51698											1.77444	1.03478		1.77444
																												1.13722	1.437		1.14111	1.529		2.21806	1.51702											1.77556	1.03444		1.77556
																												1.13778	1.437		1.14167	1.53		2.21944	1.51715											1.77667	1.03408		1.77667
																												1.13861	1.437		1.1425	1.53		2.22083	1.51722											1.77778	1.034		1.77778
																												1.13917	1.437		1.14306	1.53		2.22222	1.51724											1.77889	1.03382		1.77889
																												1.14	1.437		1.14389	1.53		2.22361	1.51728											1.78	1.03378		1.78
																												1.14056	1.437		1.14472	1.53		2.225	1.51744											1.78111	1.03364		1.78111
																												1.14139	1.437		1.14528	1.531		2.22639	1.51761											1.78222	1.03325		1.78222
																												1.14194	1.437		1.14611	1.531		2.22778	1.51774											1.78333	1.0334		1.78333
																												1.14278	1.437		1.14667	1.529		2.22917	1.51784											1.78444	1.03316		1.78444
																												1.14361	1.437		1.1475	1.529		2.23056	1.51781											1.78556	1.0333		1.78556
																												1.14417	1.437		1.14806	1.53		2.23194	1.51782											1.78667	1.03378		1.78667
																												1.145	1.438		1.14889	1.53		2.23333	1.51781											1.78778	1.03424		1.78778
																												1.14556	1.438		1.14944	1.53		2.23472	1.51782											1.78889	1.03421		1.78889
																												1.14639	1.437		1.15028	1.53		2.23611	1.51784											1.79	1.03422		1.79
																												1.14694	1.437		1.15111	1.53		2.2375	1.51785											1.79111	1.03452		1.79111
																												1.14778	1.437		1.15167	1.53		2.23889	1.51787											1.79222	1.03468		1.79222
																												1.14833	1.437		1.1525	1.53		2.24028	1.51789											1.79333	1.03499		1.79333
																												1.14917	1.437		1.15306	1.531		2.24167	1.51795											1.79444	1.03501		1.79444
																												1.15	1.437		1.15389	1.531		2.24306	1.51797											1.79556	1.03532		1.79556
																												1.15056	1.437		1.15444	1.531		2.24444	1.51808											1.79667	1.03497		1.79667
																												1.15139	1.437		1.15528	1.531		2.24583	1.51818											1.79778	1.0349		1.79778
																												1.15194	1.437		1.15611	1.528		2.24722	1.51821											1.79889	1.03467		1.79889
																												1.15278	1.438		1.15667	1.528		2.24861	1.51822											1.8	1.03431		1.8
																												1.15333	1.437		1.1575	1.528		2.25	1.51822											1.80111	1.03422		1.80111
																												1.15417	1.438		1.15806	1.529		2.25139	1.51822											1.80222	1.03399		1.80222
																												1.155	1.438		1.15889	1.529		2.25278	1.51822											1.80333	1.03361		1.80333
																												1.15556	1.437		1.15944	1.529		2.25417	1.51802											1.80444	1.03375		1.80444
																												1.15639	1.437		1.16028	1.529		2.25556	1.51764											1.80556	1.03306		1.80556
																												1.15694	1.437		1.16083	1.529		2.25694	1.51747											1.80667	1.033		1.80667
																												1.15778	1.437		1.16167	1.529		2.25833	1.51753											1.80778	1.03305		1.80778
																												1.15833	1.437		1.1625	1.53		2.25972	1.5175											1.80889	1.033		1.80889
																												1.15917	1.437		1.16306	1.53		2.26111	1.51749											1.81	1.03325		1.81
																												1.15972	1.437		1.16389	1.53		2.2625	1.51748											1.81111	1.03317		1.81111
																												1.16056	1.437		1.16444	1.53		2.26389	1.51757											1.81222	1.0332		1.81222
																												1.16139	1.437		1.16528	1.53		2.26528	1.51774											1.81333	1.03345		1.81333
																												1.16194	1.438		1.16583	1.531		2.26667	1.51773											1.81444	1.0332		1.81444
																												1.16278	1.438		1.16667	1.531		2.26806	1.51774											1.81556	1.03285		1.81556
																												1.16333	1.438		1.16722	1.531		2.26944	1.51774											1.81667	1.03265		1.81667
																												1.16417	1.438		1.16806	1.529		2.27083	1.51779											1.81778	1.03278		1.81778
																												1.16472	1.437		1.16889	1.53		2.27222	1.51786											1.81889	1.03284		1.81889
																												1.16556	1.437		1.16944	1.53		2.27361	1.51788											1.82	1.0328		1.82
																												1.16611	1.437		1.17028	1.53		2.275	1.51792											1.82111	1.0329		1.82111
																												1.16694	1.437		1.17083	1.53		2.27639	1.51792											1.82222	1.03331		1.82222
																												1.16778	1.437		1.17167	1.53		2.27778	1.51794											1.82333	1.03286		1.82333
																												1.16833	1.437		1.17222	1.53		2.27917	1.51795											1.82444	1.03291		1.82444
																												1.16917	1.437		1.17306	1.531		2.28056	1.51807											1.82556	1.03243		1.82556
																												1.16972	1.437		1.17389	1.531		2.28194	1.51823											1.82667	1.03263		1.82667
																												1.17056	1.438		1.17444	1.531		2.28333	1.51832											1.82778	1.03249		1.82778
																												1.17111	1.438		1.17528	1.531		2.28472	1.51837											1.82889	1.03261		1.82889
																												1.17194	1.438		1.17583	1.531		2.28611	1.51837											1.83	1.0328		1.83
																												1.17278	1.438		1.17667	1.531		2.2875	1.51837											1.83111	1.0325		1.83111
																												1.17333	1.438		1.17722	1.531		2.28889	1.51836											1.83222	1.03233		1.83222
																												1.17417	1.437		1.17806	1.528		2.29028	1.51836											1.83333	1.03225		1.83333
																												1.17472	1.437		1.17861	1.529		2.29167	1.51835											1.83444	1.03184		1.83444
																												1.17556	1.437		1.17944	1.529		2.29306	1.51835											1.83556	1.03195		1.83556
																												1.17611	1.437		1.18028	1.529		2.29444	1.51838											1.83667	1.03186		1.83667
																												1.17694	1.437		1.18083	1.529		2.29583	1.51838											1.83778	1.03158		1.83778
																												1.1775	1.437		1.18167	1.529		2.29722	1.51813											1.83889	1.03173		1.83889
																												1.17833	1.437		1.18222	1.53		2.29861	1.51769											1.84	1.03163		1.84
																												1.17917	1.438		1.18306	1.53		2.3	1.5175											1.84111	1.03181		1.84111
																												1.17972	1.438		1.18361	1.53		2.30139	1.51757											1.84222	1.03173		1.84222
																												1.18056	1.438		1.18444	1.53		2.30278	1.51766											1.84333	1.03185		1.84333
																												1.18111	1.438		1.185	1.53		2.30417	1.51785											1.84444	1.03207		1.84444
																												1.18194	1.438		1.18583	1.531		2.30556	1.51785											1.84556	1.03221		1.84556
																												1.1825	1.438		1.18667	1.531		2.30694	1.51791											1.84667	1.03241		1.84667
																												1.18333	1.437		1.18722	1.531		2.30833	1.51793											1.84778	1.03278		1.84778
																												1.18389	1.437		1.18806	1.531		2.30972	1.51805											1.84889	1.03319		1.84889
																												1.18472	1.437		1.18861	1.531		2.31111	1.51821											1.85	1.0331		1.85
																												1.18556	1.437		1.18944	1.531		2.3125	1.51837											1.85111	1.0331		1.85111
																												1.18611	1.437		1.19	1.53		2.31389	1.51849											1.85222	1.03327		1.85222
																												1.18694	1.437		1.19083	1.53		2.31528	1.51847											1.85333	1.03342		1.85333
																												1.1875	1.437		1.19167	1.53		2.31667	1.51848											1.85444	1.03362		1.85444
[truncated: 43,569 more rows]
[truncated: 3 more columns]

## Sheet: Figure5
Figure 5b	RuO2	RuO2-T-VO	RuO2-T-VRu	RuO2-T-VRu, O		Figure 5c	RuO2	RuO2-T-VRu, O		Figure 5e	MD-RuO2-BN									Figure 5f	C-RuO2									Figure 5g	MD-RuO2-BN	C-RuO2		Figure 5h	MD-RuO2-BN									Figure 5i	C-RuO2
[truncated: 1,062 more rows]
[truncated: 9 more columns]

[truncated: 11 more sheets: Figure S4, Figure S14, Figure S23, Figure S25, Figure S26, Figure S28, Figure S29, Figure S32, Figure S33, Figure S35, Figure S43]
